# Supplementary material for: Crystal structure of 4-[(2,4-di­chloro­phen­yl)(5-hy­droxy-3-methyl-1-phenyl-1H-pyrazol-4-yl)meth­yl]-5-methyl-2-phenyl-2,3-di­hydro-1H-pyrazol-3-one
Source: Acta Crystallogr E Crystallogr Commun. 2015 Sep 30;71(Pt 10):o805–6. doi: 10.1107/S2056989015017880 (PMC4647350; doi:10.1107/S2056989015017880)
Supplement: Supplementary file 1 [file e-71-0o805-sup1.cif]

##############################################################################
#                                                                            #
# This CIF contains the data in a paper accepted for publication in          #
# Acta Crystallographica Section E. It conforms to the requirements of       #
# Notes for Authors for Acta Crystallographica Section E, and has been       #
# peer reviewed under the auspices of the IUCr Commission on Journals.       #
#                                                                            #
# Full details of the Crystallographic Information File format               #
# are given in the paper "The Crystallographic Information File (CIF):       #
# a New Standard Archive File for Crystallography" by S. R. Hall, F. H.      #
# Allen and I. D. Brown [Acta Cryst. (1991), A47, 655-685].                  #
#                                                                            #
# The current version of the core CIF dictionary is obtainable from          #
# ftp://ftp.iucr.org/pub/cif_core.dic.                                       #
#                                                                            #
# Software is freely available for graphical display of the structure(s)     #
# in this CIF. For information consult the CIF software page                 #
# http://www.iucr.org/resources/cif/software.                                #
#                                                                            #
# This file may be used for bona fide research purposes within the           #
# scientific community so long as proper attribution is given to the journal # 
# article from which it was obtained.                                        #
#                                                                            #
##############################################################################
data_I
_audit_creation_method     SHELXL-97
_chemical_name_systematic
;\
4-[(2,4-Dichlorophenyl)(5-hydroxy-3-methyl-1-phenyl-1<i>H</i>-pyrazol-4-yl)\
methyl]-5-methyl-2-phenyl-1<i>H</i>-2,3-dihydro-pyrazol-3-one
;
_chemical_name_common     ?
_chemical_formula_moiety     'C27 H22 Cl2 N4 O2'
_chemical_formula_sum     'C27 H22 Cl2 N4 O2'
_chemical_formula_iupac     'C27 H22 Cl2 N4 O2'
_chemical_formula_weight     505.39
_chemical_melting_point     ?
_symmetry_cell_setting     monoclinic
_symmetry_space_group_name_H-M     'P 21/c'
_symmetry_space_group_name_Hall     '-P 2ybc'
loop_
    _symmetry_equiv_pos_as_xyz
    'x, y, z'
    '-x, y+1/2, -z+1/2'
    '-x, -y, -z'
    'x, -y-1/2, z-1/2'
_cell_length_a     19.8321(19)
_cell_length_b     7.8574(5)
_cell_length_c     16.3416(16)
_cell_angle_alpha     90.00
_cell_angle_beta     106.815(10)
_cell_angle_gamma     90.00
_cell_volume     2437.6(4)
_cell_formula_units_Z     4
_cell_measurement_reflns_used     2488
_cell_measurement_theta_min     3.8180
_cell_measurement_theta_max     27.6100
_cell_measurement_temperature     293(2)
_exptl_crystal_description     block
_exptl_crystal_colour     white
_exptl_crystal_size_max     0.30
_exptl_crystal_size_mid     0.20
_exptl_crystal_size_min     0.20
_exptl_crystal_density_diffrn     1.377
_exptl_crystal_density_meas     ?
_exptl_crystal_density_method     'not measured'
_exptl_crystal_F_000     1048
_exptl_absorpt_coefficient_mu     0.299
_exptl_absorpt_correction_type     multi-scan
_exptl_absorpt_process_details
;
(CrysAlisPro; Agilent, 2013)
;
_exptl_absorpt_correction_T_min     0.75065
_exptl_absorpt_correction_T_max     1.00000
_diffrn_ambient_temperature     293(2)
_diffrn_radiation_type     MoK\a
_diffrn_radiation_wavelength     0.71073
_diffrn_radiation_source     'fine-focus sealed tube'
_diffrn_radiation_monochromator     graphite
_diffrn_measurement_device_type     'Agilent Xcalibur, Sapphire3'
_diffrn_measurement_method     '\w scans'
_diffrn_detector_area_resol_mean     16.1049
_diffrn_reflns_number     9479
_diffrn_reflns_av_R_equivalents     0.0422
_diffrn_reflns_av_sigmaI/netI     0.0849
_diffrn_reflns_theta_min     3.51
_diffrn_reflns_theta_max     26.00
_diffrn_reflns_theta_full     26.00
_diffrn_measured_fraction_theta_max     0.997
_diffrn_measured_fraction_theta_full     0.997
_diffrn_reflns_limit_h_min     -24
_diffrn_reflns_limit_h_max     11
_diffrn_reflns_limit_k_min     -9
_diffrn_reflns_limit_k_max     8
_diffrn_reflns_limit_l_min     -17
_diffrn_reflns_limit_l_max     20
_diffrn_standards_number     0
_diffrn_standards_interval_count     0
_diffrn_standards_interval_time     0
_diffrn_standards_decay_%     0
_refine_special_details
;
Refinement of <i>F</i>^2^ against ALL reflections. The weighted <i>R</i>-factor
<i>wR</i> and goodness of fit <i>S</i> are based on <i>F</i>^2^, conventional
<i>R</i>-factors <i>R</i> are based on <i>F</i>, with <i>F</i> set to zero for
negative <i>F</i>^2^. The threshold expression of <i>F</i>^2^ >
\s(<i>F</i>^2^) is used only for calculating <i>R</i>-factors(gt) <i>etc</i>.
and is not relevant to the choice of reflections for refinement.
<i>R</i>-factors based on <i>F</i>^2^ are statistically about twice as large
as those based on <i>F</i>, and <i>R</i>- factors based on ALL data will be
even larger.
;
_reflns_number_total     4775
_reflns_number_gt     2524
_reflns_threshold_expression     I>2\s(I)
_refine_ls_structure_factor_coef     Fsqd
_refine_ls_matrix_type     full
_refine_ls_R_factor_all     0.1142
_refine_ls_R_factor_gt     0.0596
_refine_ls_wR_factor_gt     0.1398
_refine_ls_wR_factor_ref     0.1740
_refine_ls_goodness_of_fit_ref     1.000
_refine_ls_restrained_S_all     1.000
_refine_ls_number_reflns     4775
_refine_ls_number_parameters     318
_refine_ls_number_restraints     0
_refine_ls_hydrogen_treatment     constr
_refine_ls_weighting_scheme     calc
_refine_ls_weighting_details
                 'calc w=1/[\s^2^(Fo^2^)+(0.0647P)^2^] where P=(Fo^2^+2Fc^2^)/3'
_atom_sites_solution_hydrogens     geom
_atom_sites_solution_primary     direct
_atom_sites_solution_secondary     difmap
_refine_ls_shift/su_max     0.000
_refine_ls_shift/su_mean     0.000
_refine_diff_density_max     0.289
_refine_diff_density_min     -0.303
_refine_ls_extinction_method     none
_refine_ls_extinction_coef     ?
loop_
    _atom_type_symbol
    _atom_type_description
    _atom_type_scat_dispersion_real
    _atom_type_scat_dispersion_imag
    _atom_type_scat_source
    'C' 'C' 0.0033 0.0016
                         'International Tables Vol C Tables 4.2.6.8 and 6.1.1.4'
    'H' 'H' 0.0000 0.0000
                         'International Tables Vol C Tables 4.2.6.8 and 6.1.1.4'
    'N' 'N' 0.0061 0.0033
                         'International Tables Vol C Tables 4.2.6.8 and 6.1.1.4'
    'O' 'O' 0.0106 0.0060
                         'International Tables Vol C Tables 4.2.6.8 and 6.1.1.4'
    'Cl' 'Cl' 0.1484 0.1585
                         'International Tables Vol C Tables 4.2.6.8 and 6.1.1.4'
_computing_data_collection
;
CrysAlisPro (Agilent, 2013)
;
_computing_cell_refinement
;
CrysAlisPro (Agilent, 2013)
;
_computing_data_reduction
;
CrysAlisPro (Agilent, 2013)
;
_computing_structure_solution
;
SHELXS97 (Sheldrick, 2008)
;
_computing_structure_refinement
;
SHELXL97 (Sheldrick, 2008)
;
_computing_molecular_graphics
;
ORTEP-3 for Windows (Farrugia, 2012)
;
_computing_publication_material
;
PLATON (Spek, 2009)
;
loop_
    _atom_site_type_symbol
    _atom_site_label
    _atom_site_fract_x
    _atom_site_fract_y
    _atom_site_fract_z
    _atom_site_U_iso_or_equiv
    _atom_site_adp_type
    _atom_site_calc_flag
    _atom_site_refinement_flags
    _atom_site_occupancy
    _atom_site_symmetry_multiplicity
    _atom_site_disorder_assembly
    _atom_site_disorder_group
    Cl Cl1 0.00677(6) 0.80461(13) 0.44350(7) 0.0924(4) Uani d . 1 1 . .
    O O27 0.28998(11) 0.6772(2) 0.75223(13) 0.0473(6) Uani d . 1 1 . .
    H H27 0.2752 0.6135 0.7112 0.071 Uiso calc R 1 1 . .
    C C10 0.26128(16) 0.6342(4) 0.81376(18) 0.0403(7) Uani d . 1 1 . .
    N N2 0.26121(14) 0.0048(3) 0.69193(16) 0.0483(7) Uani d . 1 1 . .
    H H2 0.2620 -0.1016 0.6800 0.058 Uiso calc R 1 1 . .
    O O26 0.32799(13) 0.4092(3) 0.70772(16) 0.0637(7) Uani d . 1 1 . .
    N N1 0.31308(14) 0.1203(3) 0.69305(16) 0.0468(7) Uani d . 1 1 . .
    C C3 0.20859(16) 0.0860(4) 0.71276(19) 0.0433(7) Uani d . 1 1 . .
    C C11 0.17730(17) 0.3891(4) 0.74490(19) 0.0445(7) Uani d . 1 1 . .
    H H11 0.1429 0.3264 0.7659 0.053 Uiso calc R 1 1 . .
    N N6 0.27580(14) 0.7213(3) 0.88777(16) 0.0479(7) Uani d . 1 1 . .
    C C12 0.13422(17) 0.4914(4) 0.6682(2) 0.0455(8) Uani d . 1 1 . .
    C C5 0.29086(17) 0.2771(4) 0.70900(19) 0.0462(8) Uani d . 1 1 . .
    C C9 0.21443(17) 0.5069(3) 0.8164(2) 0.0423(7) Uani d . 1 1 . .
    C C18 0.37530(18) 0.0725(4) 0.6727(2) 0.0461(8) Uani d . 1 1 . .
    N N7 0.24029(15) 0.6527(4) 0.94179(16) 0.0548(7) Uani d . 1 1 . .
    C C13 0.06910(18) 0.5592(4) 0.6645(2) 0.0523(8) Uani d . 1 1 . .
    C C8 0.20479(18) 0.5215(4) 0.8983(2) 0.0487(8) Uani d . 1 1 . .
    C C4 0.22364(17) 0.2559(4) 0.7224(2) 0.0448(8) Uani d . 1 1 . .
    C C15 0.0563(2) 0.6877(4) 0.5296(2) 0.0610(10) Uani d . 1 1 . .
    C C23 0.4379(2) 0.1532(4) 0.7111(2) 0.0629(10) Uani d . 1 1 . .
    H H23 0.4394 0.2397 0.7504 0.075 Uiso calc R 1 1 . .
    C C28 0.31742(19) 0.8696(4) 0.9144(2) 0.0536(9) Uani d . 1 1 . .
    C C17 0.15898(19) 0.5269(4) 0.5982(2) 0.0605(9) Uani d . 1 1 . .
    H H17 0.2025 0.4840 0.5974 0.073 Uiso calc R 1 1 . .
    C C20 0.4358(2) -0.0977(5) 0.5960(2) 0.0745(12) Uani d . 1 1 . .
    H H20 0.4352 -0.1833 0.5564 0.089 Uiso calc R 1 1 . .
    C C19 0.37351(19) -0.0548(4) 0.6142(2) 0.0592(10) Uani d . 1 1 . .
    H H19 0.3316 -0.1110 0.5875 0.071 Uiso calc R 1 1 . .
    C C14 0.02955(19) 0.6543(4) 0.5963(2) 0.0614(10) Uani d . 1 1 . .
    H H14 -0.0146 0.6951 0.5957 0.074 Uiso calc R 1 1 . .
    C C24 0.14727(19) -0.0126(4) 0.7233(2) 0.0642(10) Uani d . 1 1 . .
    H H24A 0.1074 0.0038 0.6740 0.096 Uiso calc R 1 1 . .
    H H24B 0.1359 0.0264 0.7734 0.096 Uiso calc R 1 1 . .
    H H24C 0.1591 -0.1313 0.7293 0.096 Uiso calc R 1 1 . .
    C C21 0.4975(2) -0.0175(5) 0.6344(3) 0.0718(11) Uani d . 1 1 . .
    H H21 0.5386 -0.0478 0.6214 0.086 Uiso calc R 1 1 . .
    C C16 0.1201(2) 0.6255(5) 0.5291(2) 0.0678(10) Uani d . 1 1 . .
    H H16 0.1379 0.6482 0.4834 0.081 Uiso calc R 1 1 . .
    C C22 0.4984(2) 0.1070(5) 0.6918(3) 0.0695(10) Uani d . 1 1 . .
    H H22 0.5405 0.1620 0.7186 0.083 Uiso calc R 1 1 . .
    C C29 0.3772(2) 0.8959(5) 0.8911(2) 0.0730(11) Uani d . 1 1 . .
    H H29 0.3916 0.8168 0.8573 0.088 Uiso calc R 1 1 . .
    C C25 0.1636(2) 0.4104(5) 0.9406(2) 0.0697(11) Uani d . 1 1 . .
    H H25A 0.1756 0.4378 1.0004 0.105 Uiso calc R 1 1 . .
    H H25B 0.1748 0.2932 0.9340 0.105 Uiso calc R 1 1 . .
    H H25C 0.1142 0.4288 0.9148 0.105 Uiso calc R 1 1 . .
    C C30 0.4165(2) 1.0431(6) 0.9185(3) 0.0920(15) Uani d . 1 1 . .
    H H30 0.4573 1.0621 0.9026 0.110 Uiso calc R 1 1 . .
    C C33 0.2971(3) 0.9859(6) 0.9643(3) 0.1041(18) Uani d . 1 1 . .
    H H33 0.2566 0.9676 0.9807 0.125 Uiso calc R 1 1 . .
    C C31 0.3961(3) 1.1586(7) 0.9681(3) 0.115(2) Uani d . 1 1 . .
    H H31 0.4226 1.2561 0.9867 0.138 Uiso calc R 1 1 . .
    C C32 0.3362(4) 1.1294(7) 0.9901(4) 0.143(3) Uani d . 1 1 . .
    H H32 0.3215 1.2088 1.0235 0.171 Uiso calc R 1 1 . .
    Cl Cl2 0.03200(6) 0.52304(19) 0.74666(7) 0.1010(5) Uani d . 1 1 . .
loop_
    _atom_site_aniso_label
    _atom_site_aniso_U_11
    _atom_site_aniso_U_22
    _atom_site_aniso_U_33
    _atom_site_aniso_U_12
    _atom_site_aniso_U_13
    _atom_site_aniso_U_23
    Cl1 0.0896(9) 0.0657(7) 0.0978(8) 0.0008(6) -0.0113(6) 0.0091(6)
    O27 0.0627(15) 0.0263(11) 0.0621(13) -0.0044(10) 0.0328(11) -0.0077(9)
    C10 0.0476(19) 0.0304(16) 0.0489(17) 0.0064(14) 0.0233(14) 0.0018(14)
    N2 0.0479(17) 0.0221(13) 0.0779(18) -0.0050(11) 0.0232(14) -0.0084(12)
    O26 0.0655(16) 0.0256(11) 0.1200(19) -0.0075(11) 0.0583(14) -0.0091(12)
    N1 0.0478(17) 0.0259(13) 0.0726(17) -0.0010(12) 0.0269(13) -0.0013(13)
    C3 0.0413(19) 0.0286(16) 0.0617(19) 0.0007(14) 0.0177(15) -0.0025(14)
    C11 0.050(2) 0.0267(15) 0.065(2) -0.0010(14) 0.0296(15) -0.0016(14)
    N6 0.0531(18) 0.0389(15) 0.0586(17) -0.0062(13) 0.0270(13) -0.0058(13)
    C12 0.044(2) 0.0288(16) 0.067(2) -0.0038(13) 0.0208(15) -0.0079(15)
    C5 0.050(2) 0.0269(15) 0.068(2) 0.0014(14) 0.0269(16) -0.0055(15)
    C9 0.0458(19) 0.0253(15) 0.0615(19) 0.0004(13) 0.0248(14) -0.0004(14)
    C18 0.052(2) 0.0323(16) 0.0582(19) 0.0131(14) 0.0227(16) -0.0026(14)
    N7 0.0557(19) 0.0548(18) 0.0604(17) -0.0054(15) 0.0271(14) -0.0009(14)
    C13 0.042(2) 0.0426(18) 0.073(2) 0.0023(16) 0.0185(17) -0.0113(17)
    C8 0.049(2) 0.0450(19) 0.058(2) 0.0062(16) 0.0249(16) 0.0054(16)
    C4 0.0420(19) 0.0266(15) 0.069(2) 0.0015(13) 0.0208(15) -0.0040(14)
    C15 0.055(2) 0.0376(19) 0.079(3) -0.0053(17) 0.0003(19) -0.0054(18)
    C23 0.055(2) 0.048(2) 0.092(3) -0.0014(18) 0.030(2) -0.0124(19)
    C28 0.054(2) 0.048(2) 0.0577(19) -0.0084(17) 0.0153(16) -0.0079(17)
    C17 0.047(2) 0.058(2) 0.082(2) 0.0052(18) 0.0287(19) 0.008(2)
    C20 0.079(3) 0.071(3) 0.079(3) 0.027(2) 0.031(2) -0.012(2)
    C19 0.054(2) 0.056(2) 0.065(2) 0.0151(18) 0.0126(17) -0.0104(18)
    C14 0.042(2) 0.054(2) 0.084(3) 0.0018(17) 0.0121(19) -0.017(2)
    C24 0.048(2) 0.0358(19) 0.111(3) -0.0119(16) 0.026(2) -0.0087(19)
    C21 0.062(3) 0.072(3) 0.094(3) 0.024(2) 0.042(2) 0.011(2)
    C16 0.066(3) 0.063(2) 0.076(3) 0.003(2) 0.025(2) 0.013(2)
    C22 0.046(2) 0.063(2) 0.107(3) -0.0013(19) 0.034(2) 0.001(2)
    C29 0.064(3) 0.078(3) 0.086(3) -0.018(2) 0.035(2) -0.009(2)
    C25 0.078(3) 0.062(2) 0.080(2) -0.006(2) 0.041(2) 0.014(2)
    C30 0.083(3) 0.110(4) 0.089(3) -0.057(3) 0.033(3) -0.018(3)
    C33 0.110(4) 0.097(3) 0.131(4) -0.054(3) 0.075(3) -0.067(3)
    C31 0.162(6) 0.094(4) 0.099(4) -0.077(4) 0.053(4) -0.047(3)
    C32 0.179(6) 0.119(4) 0.166(5) -0.092(5) 0.107(5) -0.093(4)
    Cl2 0.0630(8) 0.1521(12) 0.1022(9) 0.0321(7) 0.0465(6) 0.0080(8)
_geom_special_details
;
All e.s.d.'s (except the e.s.d. in the dihedral angle between two l.s. planes)
are estimated using the full covariance matrix. The cell e.s.d.'s are taken
into account individually in the estimation of e.s.d.'s in distances, angles
and torsion angles; correlations between e.s.d.'s in cell parameters are only
used when they are defined by crystal symmetry. An approximate (isotropic)
treatment of cell e.s.d.'s is used for estimating e.s.d.'s involving l.s.
planes.
;
loop_
    _geom_bond_atom_site_label_1
    _geom_bond_atom_site_label_2
    _geom_bond_site_symmetry_2
    _geom_bond_distance
    _geom_bond_publ_flag
    Cl1 C15 . 1.729(4) ?
    O27 C10 . 1.334(3) ?
    O27 H27 . 0.8200 ?
    C10 N6 . 1.346(4) ?
    C10 C9 . 1.375(4) ?
    N2 C3 . 1.348(4) ?
    N2 N1 . 1.368(3) ?
    N2 H2 . 0.8600 ?
    O26 C5 . 1.277(3) ?
    N1 C5 . 1.358(4) ?
    N1 C18 . 1.418(4) ?
    C3 C4 . 1.367(4) ?
    C3 C24 . 1.493(4) ?
    C11 C9 . 1.506(4) ?
    C11 C4 . 1.507(4) ?
    C11 C12 . 1.526(4) ?
    C11 H11 . 0.9800 ?
    N6 N7 . 1.388(3) ?
    N6 C28 . 1.421(4) ?
    C12 C13 . 1.382(4) ?
    C12 C17 . 1.397(4) ?
    C5 C4 . 1.422(4) ?
    C9 C8 . 1.410(4) ?
    C18 C23 . 1.374(5) ?
    C18 C19 . 1.377(4) ?
    N7 C8 . 1.332(4) ?
    C13 C14 . 1.383(5) ?
    C13 Cl2 . 1.730(4) ?
    C8 C25 . 1.495(4) ?
    C15 C16 . 1.360(5) ?
    C15 C14 . 1.368(5) ?
    C23 C22 . 1.375(5) ?
    C23 H23 . 0.9300 ?
    C28 C33 . 1.361(5) ?
    C28 C29 . 1.362(5) ?
    C17 C16 . 1.401(5) ?
    C17 H17 . 0.9300 ?
    C20 C21 . 1.357(5) ?
    C20 C19 . 1.395(5) ?
    C20 H20 . 0.9300 ?
    C19 H19 . 0.9300 ?
    C14 H14 . 0.9300 ?
    C24 H24A . 0.9600 ?
    C24 H24B . 0.9600 ?
    C24 H24C . 0.9600 ?
    C21 C22 . 1.352(5) ?
    C21 H21 . 0.9300 ?
    C16 H16 . 0.9300 ?
    C22 H22 . 0.9300 ?
    C29 C30 . 1.394(5) ?
    C29 H29 . 0.9300 ?
    C25 H25A . 0.9600 ?
    C25 H25B . 0.9600 ?
    C25 H25C . 0.9600 ?
    C30 C31 . 1.354(6) ?
    C30 H30 . 0.9300 ?
    C33 C32 . 1.364(6) ?
    C33 H33 . 0.9300 ?
    C31 C32 . 1.356(7) ?
    C31 H31 . 0.9300 ?
    C32 H32 . 0.9300 ?
loop_
    _geom_angle_atom_site_label_1
    _geom_angle_atom_site_label_2
    _geom_angle_atom_site_label_3
    _geom_angle_site_symmetry_1
    _geom_angle_site_symmetry_3
    _geom_angle
    _geom_angle_publ_flag
    C10 O27 H27 . . 109.5 ?
    O27 C10 N6 . . 121.4(3) ?
    O27 C10 C9 . . 130.4(3) ?
    N6 C10 C9 . . 108.2(3) ?
    C3 N2 N1 . . 108.5(2) ?
    C3 N2 H2 . . 125.8 ?
    N1 N2 H2 . . 125.8 ?
    C5 N1 N2 . . 108.6(2) ?
    C5 N1 C18 . . 129.6(3) ?
    N2 N1 C18 . . 121.5(2) ?
    N2 C3 C4 . . 109.4(3) ?
    N2 C3 C24 . . 120.0(3) ?
    C4 C3 C24 . . 130.6(3) ?
    C9 C11 C4 . . 114.9(3) ?
    C9 C11 C12 . . 110.2(2) ?
    C4 C11 C12 . . 113.7(2) ?
    C9 C11 H11 . . 105.7 ?
    C4 C11 H11 . . 105.7 ?
    C12 C11 H11 . . 105.7 ?
    C10 N6 N7 . . 111.0(2) ?
    C10 N6 C28 . . 130.2(3) ?
    N7 N6 C28 . . 118.7(3) ?
    C13 C12 C17 . . 115.7(3) ?
    C13 C12 C11 . . 122.2(3) ?
    C17 C12 C11 . . 122.2(3) ?
    O26 C5 N1 . . 120.9(3) ?
    O26 C5 C4 . . 132.0(3) ?
    N1 C5 C4 . . 107.1(3) ?
    C10 C9 C8 . . 104.4(3) ?
    C10 C9 C11 . . 127.3(3) ?
    C8 C9 C11 . . 128.0(3) ?
    C23 C18 C19 . . 119.4(3) ?
    C23 C18 N1 . . 120.2(3) ?
    C19 C18 N1 . . 120.4(3) ?
    C8 N7 N6 . . 104.4(2) ?
    C12 C13 C14 . . 123.2(3) ?
    C12 C13 Cl2 . . 120.3(3) ?
    C14 C13 Cl2 . . 116.4(3) ?
    N7 C8 C9 . . 111.9(3) ?
    N7 C8 C25 . . 118.7(3) ?
    C9 C8 C25 . . 129.4(3) ?
    C3 C4 C5 . . 106.2(3) ?
    C3 C4 C11 . . 125.3(3) ?
    C5 C4 C11 . . 128.4(3) ?
    C16 C15 C14 . . 120.8(3) ?
    C16 C15 Cl1 . . 119.8(3) ?
    C14 C15 Cl1 . . 119.4(3) ?
    C18 C23 C22 . . 120.4(3) ?
    C18 C23 H23 . . 119.8 ?
    C22 C23 H23 . . 119.8 ?
    C33 C28 C29 . . 119.9(4) ?
    C33 C28 N6 . . 119.2(3) ?
    C29 C28 N6 . . 120.9(3) ?
    C12 C17 C16 . . 121.9(3) ?
    C12 C17 H17 . . 119.1 ?
    C16 C17 H17 . . 119.1 ?
    C21 C20 C19 . . 121.6(4) ?
    C21 C20 H20 . . 119.2 ?
    C19 C20 H20 . . 119.2 ?
    C18 C19 C20 . . 118.5(4) ?
    C18 C19 H19 . . 120.7 ?
    C20 C19 H19 . . 120.7 ?
    C15 C14 C13 . . 119.1(4) ?
    C15 C14 H14 . . 120.5 ?
    C13 C14 H14 . . 120.5 ?
    C3 C24 H24A . . 109.5 ?
    C3 C24 H24B . . 109.5 ?
    H24A C24 H24B . . 109.5 ?
    C3 C24 H24C . . 109.5 ?
    H24A C24 H24C . . 109.5 ?
    H24B C24 H24C . . 109.5 ?
    C22 C21 C20 . . 119.1(4) ?
    C22 C21 H21 . . 120.4 ?
    C20 C21 H21 . . 120.4 ?
    C15 C16 C17 . . 119.3(4) ?
    C15 C16 H16 . . 120.3 ?
    C17 C16 H16 . . 120.3 ?
    C21 C22 C23 . . 120.9(4) ?
    C21 C22 H22 . . 119.6 ?
    C23 C22 H22 . . 119.6 ?
    C28 C29 C30 . . 119.2(4) ?
    C28 C29 H29 . . 120.4 ?
    C30 C29 H29 . . 120.4 ?
    C8 C25 H25A . . 109.5 ?
    C8 C25 H25B . . 109.5 ?
    H25A C25 H25B . . 109.5 ?
    C8 C25 H25C . . 109.5 ?
    H25A C25 H25C . . 109.5 ?
    H25B C25 H25C . . 109.5 ?
    C31 C30 C29 . . 120.8(4) ?
    C31 C30 H30 . . 119.6 ?
    C29 C30 H30 . . 119.6 ?
    C28 C33 C32 . . 120.0(5) ?
    C28 C33 H33 . . 120.0 ?
    C32 C33 H33 . . 120.0 ?
    C30 C31 C32 . . 118.8(4) ?
    C30 C31 H31 . . 120.6 ?
    C32 C31 H31 . . 120.6 ?
    C31 C32 C33 . . 121.3(5) ?
    C31 C32 H32 . . 119.3 ?
    C33 C32 H32 . . 119.3 ?
loop_
    _geom_torsion_atom_site_label_1
    _geom_torsion_atom_site_label_2
    _geom_torsion_atom_site_label_3
    _geom_torsion_atom_site_label_4
    _geom_torsion_site_symmetry_1
    _geom_torsion_site_symmetry_2
    _geom_torsion_site_symmetry_3
    _geom_torsion_site_symmetry_4
    _geom_torsion
    _geom_torsion_publ_flag
    C3 N2 N1 C5 . . . . -4.1(3) ?
    C3 N2 N1 C18 . . . . -179.3(3) ?
    N1 N2 C3 C4 . . . . 3.7(3) ?
    N1 N2 C3 C24 . . . . -175.1(3) ?
    O27 C10 N6 N7 . . . . -179.6(3) ?
    C9 C10 N6 N7 . . . . 1.1(3) ?
    O27 C10 N6 C28 . . . . 3.5(5) ?
    C9 C10 N6 C28 . . . . -175.7(3) ?
    C9 C11 C12 C13 . . . . -79.3(4) ?
    C4 C11 C12 C13 . . . . 150.0(3) ?
    C9 C11 C12 C17 . . . . 98.7(3) ?
    C4 C11 C12 C17 . . . . -32.0(4) ?
    N2 N1 C5 O26 . . . . -175.3(3) ?
    C18 N1 C5 O26 . . . . -0.6(5) ?
    N2 N1 C5 C4 . . . . 2.9(3) ?
    C18 N1 C5 C4 . . . . 177.6(3) ?
    O27 C10 C9 C8 . . . . 178.6(3) ?
    N6 C10 C9 C8 . . . . -2.2(3) ?
    O27 C10 C9 C11 . . . . -6.1(5) ?
    N6 C10 C9 C11 . . . . 173.0(3) ?
    C4 C11 C9 C10 . . . . 72.0(4) ?
    C12 C11 C9 C10 . . . . -57.9(4) ?
    C4 C11 C9 C8 . . . . -113.8(4) ?
    C12 C11 C9 C8 . . . . 116.2(3) ?
    C5 N1 C18 C23 . . . . 37.7(5) ?
    N2 N1 C18 C23 . . . . -148.2(3) ?
    C5 N1 C18 C19 . . . . -142.1(3) ?
    N2 N1 C18 C19 . . . . 32.0(4) ?
    C10 N6 N7 C8 . . . . 0.6(3) ?
    C28 N6 N7 C8 . . . . 177.8(3) ?
    C17 C12 C13 C14 . . . . 0.9(5) ?
    C11 C12 C13 C14 . . . . 179.0(3) ?
    C17 C12 C13 Cl2 . . . . 179.4(2) ?
    C11 C12 C13 Cl2 . . . . -2.5(4) ?
    N6 N7 C8 C9 . . . . -2.1(4) ?
    N6 N7 C8 C25 . . . . 176.2(3) ?
    C10 C9 C8 N7 . . . . 2.7(4) ?
    C11 C9 C8 N7 . . . . -172.5(3) ?
    C10 C9 C8 C25 . . . . -175.2(3) ?
    C11 C9 C8 C25 . . . . 9.5(6) ?
    N2 C3 C4 C5 . . . . -1.9(4) ?
    C24 C3 C4 C5 . . . . 176.8(3) ?
    N2 C3 C4 C11 . . . . 179.4(3) ?
    C24 C3 C4 C11 . . . . -1.9(6) ?
    O26 C5 C4 C3 . . . . 177.3(3) ?
    N1 C5 C4 C3 . . . . -0.6(3) ?
    O26 C5 C4 C11 . . . . -4.1(6) ?
    N1 C5 C4 C11 . . . . 178.0(3) ?
    C9 C11 C4 C3 . . . . 131.2(3) ?
    C12 C11 C4 C3 . . . . -100.5(4) ?
    C9 C11 C4 C5 . . . . -47.1(4) ?
    C12 C11 C4 C5 . . . . 81.1(4) ?
    C19 C18 C23 C22 . . . . -0.4(5) ?
    N1 C18 C23 C22 . . . . 179.8(3) ?
    C10 N6 C28 C33 . . . . 144.3(4) ?
    N7 N6 C28 C33 . . . . -32.4(5) ?
    C10 N6 C28 C29 . . . . -36.1(5) ?
    N7 N6 C28 C29 . . . . 147.3(3) ?
    C13 C12 C17 C16 . . . . 0.2(5) ?
    C11 C12 C17 C16 . . . . -177.9(3) ?
    C23 C18 C19 C20 . . . . 0.1(5) ?
    N1 C18 C19 C20 . . . . 179.9(3) ?
    C21 C20 C19 C18 . . . . 0.1(6) ?
    C16 C15 C14 C13 . . . . 1.4(5) ?
    Cl1 C15 C14 C13 . . . . 179.3(2) ?
    C12 C13 C14 C15 . . . . -1.7(5) ?
    Cl2 C13 C14 C15 . . . . 179.7(3) ?
    C19 C20 C21 C22 . . . . 0.0(6) ?
    C14 C15 C16 C17 . . . . -0.4(6) ?
    Cl1 C15 C16 C17 . . . . -178.2(3) ?
    C12 C17 C16 C15 . . . . -0.5(6) ?
    C20 C21 C22 C23 . . . . -0.3(6) ?
    C18 C23 C22 C21 . . . . 0.5(6) ?
    C33 C28 C29 C30 . . . . -0.3(6) ?
    N6 C28 C29 C30 . . . . 180.0(3) ?
    C28 C29 C30 C31 . . . . 0.3(7) ?
    C29 C28 C33 C32 . . . . 0.6(7) ?
    N6 C28 C33 C32 . . . . -179.7(5) ?
    C29 C30 C31 C32 . . . . -0.5(9) ?
    C30 C31 C32 C33 . . . . 0.8(10) ?
    C28 C33 C32 C31 . . . . -0.9(10) ?
loop_
    _geom_hbond_atom_site_label_D
    _geom_hbond_atom_site_label_H
    _geom_hbond_atom_site_label_A
    _geom_hbond_site_symmetry_A
    _geom_hbond_distance_DH
    _geom_hbond_distance_HA
    _geom_hbond_distance_DA
    _geom_hbond_angle_DHA
    N2 H2 O27 1_545 0.86 2.08 2.756(3) 135
    C24 H24A Cl1 3_566 0.96 2.93 3.823(3) 156
_iucr_refine_instructions_details
;
TITL HM1 in P2(1)/c
CELL  0.71073  19.8321   7.8574  16.3416   90.000  106.815   90.000
ZERR     4.00   0.0019   0.0005   0.0016    0.000    0.010    0.000
LATT   1
SYMM  - X, 1/2 + Y, 1/2 - Z
SFAC  C    H    N    O    CL
UNIT  108  88   16   8    8
MERG   2
OMIT    -3.00  52.00
FMAP   2
PLAN   10
ACTA
BOND   $H
CONF
LIST   4
L.S.   4
WGHT    0.064700
FVAR       4.00365
CL1   5    0.006767    0.804615    0.443505    11.00000    0.08961    0.06567 =
         0.09785    0.00914   -0.01126    0.00083
CL2   5    0.032002    0.523041    0.746659    11.00000    0.06302    0.15205 =
         0.10221    0.00802    0.04652    0.03205
N1    3    0.313079    0.120320    0.693045    11.00000    0.04777    0.02593 =
         0.07262   -0.00127    0.02694   -0.00096
N2    3    0.261212    0.004824    0.691927    11.00000    0.04793    0.02209 =
         0.07794   -0.00839    0.02317   -0.00500
AFIX  43
H2    2    0.262035   -0.101596    0.679954    11.00000   -1.20000
AFIX   0
C3    1    0.208593    0.085971    0.712761    11.00000    0.04134    0.02865 =
         0.06171   -0.00252    0.01766    0.00073
C4    1    0.223642    0.255900    0.722393    11.00000    0.04200    0.02664 =
         0.06863   -0.00401    0.02077    0.00151
C5    1    0.290861    0.277065    0.708996    11.00000    0.04977    0.02690 =
         0.06805   -0.00548    0.02688    0.00137
N6    3    0.275798    0.721344    0.887772    11.00000    0.05313    0.03885 =
         0.05861   -0.00578    0.02696   -0.00623
N7    3    0.240285    0.652741    0.941794    11.00000    0.05573    0.05482 =
         0.06037   -0.00086    0.02707   -0.00544
C8    1    0.204786    0.521481    0.898275    11.00000    0.04940    0.04502 =
         0.05773    0.00542    0.02494    0.00623
C9    1    0.214429    0.506922    0.816410    11.00000    0.04577    0.02531 =
         0.06154   -0.00036    0.02480    0.00038
C10   1    0.261278    0.634246    0.813756    11.00000    0.04764    0.03035 =
         0.04886    0.00180    0.02331    0.00641
C11   1    0.177302    0.389106    0.744896    11.00000    0.05024    0.02675 =
         0.06465   -0.00163    0.02963   -0.00098
AFIX  13
H11   2    0.142917    0.326396    0.765864    11.00000   -1.20000
AFIX   0
C12   1    0.134220    0.491379    0.668163    11.00000    0.04408    0.02881 =
         0.06665   -0.00794    0.02077   -0.00380
C13   1    0.069102    0.559213    0.664534    11.00000    0.04247    0.04258 =
         0.07308   -0.01133    0.01845    0.00233
C14   1    0.029545    0.654347    0.596275    11.00000    0.04228    0.05402 =
         0.08413   -0.01666    0.01213    0.00179
AFIX  43
H14   2   -0.014617    0.695081    0.595706    11.00000   -1.20000
AFIX   0
C15   1    0.056271    0.687699    0.529613    11.00000    0.05467    0.03755 =
         0.07880   -0.00542    0.00028   -0.00531
C16   1    0.120138    0.625515    0.529128    11.00000    0.06647    0.06299 =
         0.07637    0.01277    0.02456    0.00273
AFIX  43
H16   2    0.137861    0.648186    0.483428    11.00000   -1.20000
AFIX   0
C17   1    0.158983    0.526944    0.598163    11.00000    0.04748    0.05796 =
         0.08230    0.00753    0.02866    0.00517
AFIX  43
H17   2    0.202484    0.483965    0.597376    11.00000   -1.20000
AFIX   0
C18   1    0.375304    0.072463    0.672733    11.00000    0.05206    0.03230 =
         0.05824   -0.00262    0.02274    0.01310
C19   1    0.373508   -0.054829    0.614235    11.00000    0.05411    0.05564 =
         0.06488   -0.01045    0.01260    0.01515
AFIX  43
H19   2    0.331647   -0.110984    0.587503    11.00000   -1.20000
AFIX   0
C20   1    0.435849   -0.097687    0.595958    11.00000    0.07916    0.07114 =
         0.07853   -0.01198    0.03124    0.02727
AFIX  43
H20   2    0.435156   -0.183329    0.556441    11.00000   -1.20000
AFIX   0
C21   1    0.497506   -0.017534    0.634401    11.00000    0.06185    0.07214 =
         0.09387    0.01075    0.04218    0.02355
AFIX  43
H21   2    0.538570   -0.047840    0.621419    11.00000   -1.20000
AFIX   0
C22   1    0.498423    0.106951    0.691819    11.00000    0.04624    0.06316 =
         0.10650    0.00103    0.03368   -0.00130
AFIX  43
H22   2    0.540533    0.162034    0.718611    11.00000   -1.20000
AFIX   0
C23   1    0.437913    0.153200    0.711129    11.00000    0.05494    0.04794 =
         0.09169   -0.01236    0.03050   -0.00137
AFIX  43
H23   2    0.439383    0.239715    0.750446    11.00000   -1.20000
AFIX   0
C24   1    0.147273   -0.012585    0.723319    11.00000    0.04773    0.03582 =
         0.11093   -0.00873    0.02604   -0.01186
AFIX 137
H24A  2    0.107439    0.003820    0.674014    11.00000   -1.50000
H24B  2    0.135888    0.026392    0.773405    11.00000   -1.50000
H24C  2    0.159068   -0.131329    0.729325    11.00000   -1.50000
AFIX   0
C25   1    0.163644    0.410391    0.940650    11.00000    0.07759    0.06249 =
         0.08047    0.01392    0.04076   -0.00631
AFIX 137
H25A  2    0.175563    0.437782    1.000385    11.00000   -1.50000
H25B  2    0.174756    0.293244    0.933979    11.00000   -1.50000
H25C  2    0.114189    0.428795    0.914802    11.00000   -1.50000
AFIX   0
O26   4    0.327991    0.409231    0.707722    11.00000    0.06548    0.02555 =
         0.12004   -0.00912    0.05827   -0.00748
O27   4    0.289980    0.677176    0.752234    11.00000    0.06269    0.02627 =
         0.06209   -0.00766    0.03278   -0.00436
AFIX  83
H27   2    0.275214    0.613539    0.711169    11.00000   -1.50000
AFIX   0
C28   1    0.317422    0.869610    0.914402    11.00000    0.05421    0.04823 =
         0.05772   -0.00788    0.01525   -0.00836
C29   1    0.377177    0.895944    0.891075    11.00000    0.06376    0.07786 =
         0.08581   -0.00943    0.03511   -0.01818
AFIX  43
H29   2    0.391565    0.816800    0.857252    11.00000   -1.20000
AFIX   0
C30   1    0.416521    1.043063    0.918538    11.00000    0.08268    0.10992 =
         0.08860   -0.01755    0.03313   -0.05745
AFIX  43
H30   2    0.457286    1.062100    0.902644    11.00000   -1.20000
AFIX   0
C31   1    0.396064    1.158553    0.968087    11.00000    0.16239    0.09425 =
         0.09905   -0.04673    0.05293   -0.07662
AFIX  43
H31   2    0.422609    1.256137    0.986694    11.00000   -1.20000
AFIX   0
C32   1    0.336176    1.129396    0.990098    11.00000    0.17940    0.11927 =
         0.16583   -0.09313    0.10726   -0.09191
AFIX  43
H32   2    0.321453    1.208847    1.023489    11.00000   -1.20000
AFIX   0
C33   1    0.297109    0.985919    0.964256    11.00000    0.11039    0.09694 =
         0.13072   -0.06705    0.07543   -0.05411
AFIX  43
H33   2    0.256564    0.967581    0.980721    11.00000   -1.20000
AFIX   0
HKLF 4
END
;
data_New_Global_Publ_Block
_journal_date_recd_electronic     2015-09-19
_journal_date_accepted     2015-09-24
_journal_name_full     'Acta Crystallographica, Section E'
_journal_year     2015
_journal_volume     71
_journal_issue     10
_journal_page_first     o805
_journal_page_last     o806
_journal_paper_category     HO
_journal_paper_doi     10.1107/S2056989015017880
_journal_coeditor_code     SJ5478
_publ_contact_author_name     'Gupta, Vivek K.'
_publ_contact_author_address
;
Post-Graduate Department of Physics & Electronics,
University of Jammu,
Jammu Tawi - 180 006,
India
;
_publ_contact_author_email     'vivek_gupta2k2@hotmail.com'
_publ_contact_author_fax     '+911912432051'
_publ_contact_author_phone     '+919419102467'
_publ_section_title
;\
Crystal structure of
4-[(2,4-dichlorophenyl)(5-hydroxy-3-methyl-1-phenyl-1<i>H</i>-pyrazol-4-yl)\
methyl]-5-methyl-2-phenyl-1<i>H</i>-2,3-dihydro-pyrazol-3-one
;
loop_
    _publ_author_name
    _publ_author_footnote
    _publ_author_address
    'Kumar, Balbir' .
;
Post-Graduate Department of Physics & Electronics,
University of Jammu, Jammu Tawi 180 006 India
;
    'Mahajan, Hitesh' .
;
Department of Chemistry, University of Jammu,
Jammu Tawi 180 006 India
;
    'Paul, Satya' .
;
Department of Chemistry, University of Jammu,
Jammu Tawi 180 006 India
;
    'Kant, Rajni' .
;
Post-Graduate Department of Physics & Electronics,
University of Jammu, Jammu Tawi 180 006 India
;
    'Gupta*, Vivek K.' .
;
Post-Graduate Department of Physics & Electronics,
University of Jammu, Jammu Tawi 180 006 India
;
_publ_section_synopsis     .
