# Supplementary material for: Crystal structure of 4-[(2,4-di­chloro­phen­yl)(5-hy­droxy-3-methyl-1-phenyl-1H-pyrazol-4-yl)meth­yl]-5-methyl-2-phenyl-2,3-di­hydro-1H-pyrazol-3-one
Source: Acta Crystallogr E Crystallogr Commun. 2015 Sep 30;71(Pt 10):o805–6. doi: 10.1107/S2056989015017880 (PMC4647350; doi:10.1107/S2056989015017880)
Supplement: Supplementary file 2 [file e-71-0o805-Isup2.hkl]

#
# h,k,l, Fc-squared, Fo-squared, sigma(Fo-squared) and status flag
#
data_I
_shelx_title ' HM1 in P2(1)/c'
_shelx_refln_list_code          4
_shelx_F_calc_maximum      255.49
_exptl_crystal_F_000      1048.00
_reflns_d_resolution_high  0.8108
 
loop_
 _symmetry_equiv_pos_as_xyz
 'x, y, z'
 '-x, y+1/2, -z+1/2'
 '-x, -y, -z'
 'x, -y-1/2, z-1/2'
 
_cell_length_a    19.8321
_cell_length_b     7.8574
_cell_length_c    16.3416
_cell_angle_alpha  90.000
_cell_angle_beta  106.815
_cell_angle_gamma  90.000
 
_shelx_F_squared_multiplier     1.000
 
loop_
 _refln_index_h
 _refln_index_k
 _refln_index_l
 _refln_F_squared_calc
 _refln_F_squared_meas
 _refln_F_squared_sigma
 _refln_observed_status
   4   0   0    12656.38    11320.53    127.32 o
   5   0   0     2343.18     2455.36     66.61 o
   6   0   0     6696.28     6891.39    151.82 o
   7   0   0     7390.24     7339.31    222.84 o
   8   0   0      377.20      268.57     40.18 o
   9   0   0      478.94      556.77     58.69 o
  10   0   0      192.66      178.65     35.86 o
  11   0   0      921.02     1119.25     96.73 o
  12   0   0      233.04      302.16     50.31 o
  13   0   0        0.24       -1.66      6.48 o
  14   0   0      391.93      320.77     58.64 o
  15   0   0      269.39      223.95     50.16 o
  16   0   0      114.60      102.49     33.26 o
  17   0   0     1061.94     1038.05    114.79 o
  18   0   0       61.89       64.14     35.81 o
  19   0   0       21.71        6.69      6.87 o
  20   0   0      104.70      128.69     32.57 o
  21   0   0       88.32       78.97     38.93 o
  22   0   0        3.00       37.49     25.13 o
  23   0   0        8.32       35.06     30.34 o
   3   1   0        8.14       23.21      4.58 o
   4   1   0     8667.53     9167.70     84.23 o
   5   1   0     8196.64     8247.60    103.11 o
   6   1   0        3.38        7.80      4.53 o
   7   1   0      517.19      489.39     29.14 o
   8   1   0     2675.64     2758.80    127.05 o
   9   1   0     2770.91     2683.56    101.51 o
  10   1   0      159.27      171.89     25.50 o
  11   1   0      124.62      110.19     23.62 o
  12   1   0      411.06      390.90     42.35 o
  13   1   0        1.45       13.92     12.17 o
  14   1   0       22.15       31.92     18.64 o
  15   1   0        0.52        2.04     10.62 o
  16   1   0       22.37       12.60      9.74 o
  17   1   0       48.34       80.29     27.28 o
  18   1   0        3.05        8.40     25.35 o
  19   1   0        0.55       15.50     14.10 o
  20   1   0        5.50       23.07     14.28 o
  21   1   0        2.30        2.50     23.33 o
  22   1   0       18.39       25.37     14.74 o
  23   1   0        0.71        7.61     12.12 o
   0   2   0    16657.29    17605.16    468.24 o
   1   2   0        3.23        4.63      3.29 o
   2   2   0       78.77       73.43      7.29 o
   3   2   0     9146.18     9256.15    190.02 o
   4   2   0     4668.03     5001.52     68.10 o
   5   2   0      171.18      144.90     14.58 o
   6   2   0     1011.00     1240.62     51.83 o
   7   2   0     2137.51     1965.45     74.01 o
   8   2   0        0.23        5.38      5.28 o
   9   2   0      719.75      741.20     50.86 o
  10   2   0      906.10      848.90     57.14 o
  11   2   0     1305.72     1229.10     71.76 o
  12   2   0      128.86      161.75     29.17 o
  13   2   0      404.13      376.25     43.56 o
  14   2   0       78.70      100.73     24.06 o
  15   2   0       69.71       89.55     23.78 o
  16   2   0       10.24       42.64     17.53 o
  17   2   0     1289.23     1313.24     93.57 o
  18   2   0      358.04      406.55     54.54 o
  19   2   0       24.34       19.35     14.60 o
  20   2   0        5.57       17.19     14.13 o
  21   2   0      150.64      179.20     39.07 o
  22   2   0       32.29       57.24     23.90 o
   1   3   0       67.83       56.62      6.36 o
   2   3   0      445.97      518.68     21.92 o
   3   3   0      195.36      209.15     14.29 o
   4   3   0       52.14       54.44      7.50 o
   5   3   0     1799.68     1821.06     59.71 o
   6   3   0       89.62       49.27     11.90 o
   7   3   0      668.15      662.07     44.39 o
   8   3   0       13.73       14.24      8.26 o
   9   3   0      425.91      408.01     41.66 o
  10   3   0        1.50       18.67     34.02 o
  11   3   0       12.07        5.93      5.47 o
  12   3   0       75.79       98.21     42.82 o
  13   3   0      381.01      395.36     46.05 o
  14   3   0      133.75      112.97     25.94 o
  15   3   0        8.56        0.58      4.47 o
  16   3   0      107.16       86.99     24.30 o
  17   3   0        1.25        1.78      7.20 o
  18   3   0       11.02        1.40      6.07 o
  19   3   0       11.61        4.83      2.96 o
  20   3   0       21.83       16.83      7.15 o
  21   3   0        0.01       -1.98     10.17 o
  22   3   0       20.25       18.93     14.74 o
   0   4   0       31.69       28.51      5.29 o
   1   4   0     2992.50     2984.43     64.70 o
   2   4   0        1.99        1.46      3.13 o
   3   4   0      723.88      849.36     37.17 o
   4   4   0     1765.16     2096.30     89.41 o
   5   4   0      328.52      379.61     26.93 o
   6   4   0      136.14      191.98     24.47 o
   7   4   0      193.55      237.38     29.41 o
   8   4   0      772.71      905.96     58.64 o
   9   4   0      166.06      162.35     18.04 o
  10   4   0        0.70        0.85      0.92 o
  11   4   0        3.26        1.03     21.05 o
  12   4   0      550.27      498.06     49.61 o
  13   4   0        3.17       -2.16     12.84 o
  14   4   0      909.39      848.51     72.50 o
  15   4   0       19.33        2.46     17.62 o
  16   4   0      582.53      598.48     62.93 o
  17   4   0       13.79       12.52     13.06 o
  18   4   0       14.21       17.45     15.99 o
  19   4   0        0.74        6.78      8.21 o
  20   4   0        2.13       -4.07      8.49 o
  21   4   0        0.69      -20.15     14.55 o
   1   5   0      467.78      413.27     24.04 o
   2   5   0        6.81        1.36      4.51 o
   3   5   0      750.04      723.76     31.78 o
   4   5   0       48.02       42.32     10.64 o
   5   5   0      117.15      153.46     23.16 o
   6   5   0       39.51       41.85     11.27 o
   7   5   0      434.94      431.43     42.29 o
   8   5   0        0.12        9.80     13.44 o
   9   5   0       74.27       76.10     18.63 o
  10   5   0      170.58      143.50     29.82 o
  11   5   0       61.17      121.26     56.10 o
  12   5   0        0.01       28.20     17.57 o
  13   5   0        5.38       28.89     16.49 o
  14   5   0        0.01        5.72     13.77 o
  15   5   0        7.68       25.55     13.01 o
  16   5   0        6.54       17.16      9.38 o
  17   5   0        3.09       -0.45      6.61 o
  18   5   0       50.11       33.10     16.64 o
  19   5   0        0.03       -5.53     17.64 o
  20   5   0        1.20       -4.51     29.79 o
   0   6   0      581.98      573.74     51.36 o
   1   6   0      713.08      671.03     44.25 o
   2   6   0       61.36       63.78     17.54 o
   3   6   0        0.10       -6.50     15.20 o
   4   6   0      753.60      805.95     57.06 o
   5   6   0        0.81       -3.17      5.26 o
   6   6   0       21.60       12.31      6.67 o
   7   6   0     1075.76     1097.20     71.07 o
   8   6   0      220.94      261.45     36.09 o
   9   6   0        0.76       -0.88      6.43 o
  10   6   0       12.05        5.83      3.75 o
  11   6   0       37.17       23.23     10.61 o
  12   6   0        3.85       -7.14      6.08 o
  13   6   0       24.18       38.44     18.12 o
  14   6   0       16.68       23.94     14.07 o
  15   6   0       20.51       37.72     17.19 o
  16   6   0        2.51       -1.50     11.73 o
  17   6   0       18.04       38.63     16.95 o
  18   6   0       57.06       50.10     21.10 o
   1   7   0     1091.15     1114.14     81.13 o
   2   7   0       97.21       85.39     21.21 o
   3   7   0      133.45      172.02     31.23 o
   4   7   0       87.66       95.54     25.05 o
   5   7   0        0.02       -5.45      4.58 o
   6   7   0      206.46      171.74     29.46 o
   7   7   0      774.22      719.62     61.44 o
   8   7   0        1.62       10.78     13.29 o
   9   7   0       54.46       45.49     14.61 o
  10   7   0        3.49       -0.58      6.37 o
  11   7   0       63.33       44.86     16.15 o
  12   7   0      100.91       68.22     21.48 o
  13   7   0        0.33        1.29      3.62 o
  14   7   0       43.85       30.95     14.70 o
  15   7   0       48.61       47.88     19.58 o
  16   7   0        9.91        0.05     10.59 o
   0   8   0      254.92      247.87     58.97 o
   1   8   0       32.17       27.53     14.28 o
   2   8   0      737.52      743.59     72.71 o
   3   8   0      457.07      494.24     59.35 o
   4   8   0       15.30       16.63      9.58 o
   5   8   0       73.89      107.53     27.26 o
   6   8   0        1.54        1.44     17.51 o
   7   8   0       22.28       32.86     24.27 o
   8   8   0        5.30        6.95     12.92 o
   9   8   0       39.71       36.51     24.44 o
  10   8   0       11.93       12.52      7.46 o
  11   8   0      164.70      179.56     54.52 o
  12   8   0       16.03       17.22     19.16 o
  13   8   0       56.15       56.09     33.26 o
   1   9   0       86.45       91.11     29.22 o
   2   9   0        1.71        5.49      9.58 o
   3   9   0       22.55        5.97      9.35 o
   4   9   0       17.53       19.34     11.88 o
   5   9   0       94.34       90.03     28.46 o
   6   9   0       24.61       35.32     15.56 o
   7   9   0        2.24        7.24      8.67 o
   8   9   0        6.83        8.90      7.90 o
 -23   1   1       94.75      127.06     35.69 o
 -22   1   1       76.04      107.06     31.32 o
 -21   1   1       61.54       79.94     24.88 o
 -20   1   1      195.00      257.36     46.24 o
 -19   1   1       29.05       80.34     26.12 o
 -18   1   1       93.17      117.25     40.25 o
 -17   1   1        9.65       27.39     17.39 o
 -16   1   1       69.75       53.49     17.71 o
 -15   1   1      299.09      254.79     38.63 o
 -14   1   1      278.56      259.72     37.21 o
 -13   1   1      319.05      243.34     34.34 o
 -12   1   1       34.46       43.38     15.96 o
 -11   1   1       70.80      126.14     22.78 o
 -10   1   1      588.73      650.37     48.89 o
  -9   1   1      124.15       98.06     19.25 o
  -8   1   1       19.49       38.90     18.91 o
  -7   1   1    11573.86    11767.31     87.64 o
  -6   1   1     1823.59     2069.83     35.39 o
  -5   1   1        6.36        5.59      2.22 o
  -4   1   1      816.19      776.48     17.75 o
  -3   1   1     2153.52     2349.04     41.51 o
   2   1   1    14196.50    13217.30     80.63 o
   3   1   1     4684.03     4534.65     54.08 o
   4   1   1    18719.74    18980.47    346.80 o
   5   1   1     7098.69     6854.50     81.92 o
   6   1   1     2423.06     2300.88     56.50 o
   7   1   1     2138.42     2212.37     62.34 o
   8   1   1     3299.11     3127.40     97.64 o
   9   1   1      658.77      609.87     45.44 o
  10   1   1     1312.76     1418.07     73.44 o
  11   1   1     1438.22     1367.35     76.12 o
  12   1   1      330.82      321.69     39.12 o
  13   1   1      179.23      151.50     28.57 o
  14   1   1       14.48       18.91     14.32 o
  15   1   1       49.96       36.23     17.67 o
  16   1   1       43.30       42.46     18.08 o
  17   1   1      404.31      330.22     48.08 o
  18   1   1      332.27      328.74     48.87 o
  19   1   1       14.67       24.92     16.41 o
  20   1   1        0.13       13.71      8.34 o
  21   1   1       28.41       63.71     20.54 o
  22   1   1       25.40       52.32     18.43 o
 -23   2   1       16.41       27.19     15.65 o
 -22   2   1        2.85       34.17     16.89 o
 -21   2   1       29.50       37.48     18.18 o
 -20   2   1        5.67        7.35      8.63 o
 -19   2   1        0.82        5.66      9.66 o
 -18   2   1       10.33       37.93     20.78 o
 -17   2   1       71.71       99.59     43.14 o
 -16   2   1       23.16       70.87     23.52 o
 -15   2   1       81.12       99.35     24.93 o
 -14   2   1       80.04      114.83     26.95 o
 -13   2   1        0.55       48.30     19.21 o
 -12   2   1       27.11       41.74     15.48 o
 -11   2   1      391.97      434.61     44.21 o
 -10   2   1      555.12      564.58     47.47 o
  -9   2   1       39.56       88.13     97.10 o
  -8   2   1        3.61        7.92     11.82 o
  -7   2   1      386.76      432.76     21.35 o
  -6   2   1     1265.47     1256.96     31.58 o
  -5   2   1      790.06      797.50     26.69 o
  -4   2   1     4133.86     4411.84     72.83 o
  -3   2   1       42.62       53.58      9.21 o
  -2   2   1     2208.99     2107.75     34.37 o
  -1   2   1      336.97      373.28     14.41 o
   0   2   1     8537.86     8051.69    144.05 o
   1   2   1      238.40      292.38     17.67 o
   2   2   1     8243.83     8429.69    130.60 o
   3   2   1     3523.23     3301.28     52.50 o
   4   2   1    12636.41    13014.05    170.25 o
   5   2   1     2061.51     1957.00     47.11 o
   6   2   1     1808.94     1891.04     55.91 o
   7   2   1     1173.30     1070.48     52.58 o
   8   2   1      270.67      234.83     27.14 o
   9   2   1      293.79      231.38     44.95 o
  10   2   1       16.14       28.03     18.90 o
  11   2   1        1.27       17.47     12.33 o
  12   2   1      874.04      890.04     65.05 o
  13   2   1      295.20      302.80     38.82 o
  14   2   1      213.72      215.62     35.00 o
  15   2   1      239.16      220.59     37.23 o
  16   2   1        4.78        3.52      9.79 o
  17   2   1       78.48       72.94     22.54 o
  18   2   1       66.88       50.46     18.62 o
  19   2   1       11.74       14.09     13.22 o
  20   2   1       92.91      123.42     31.85 o
  21   2   1       75.28       86.32     28.31 o
  22   2   1       38.98       31.90     13.64 o
 -22   3   1       51.46       58.67     24.61 o
 -21   3   1        4.59        4.40     16.46 o
 -20   3   1        1.22      -10.40     12.01 o
 -19   3   1        0.33       10.47     11.31 o
 -18   3   1       72.13       65.85     20.60 o
 -17   3   1      198.69      222.25     39.67 o
 -16   3   1       76.53       99.44     25.59 o
 -15   3   1       28.52       20.11     12.34 o
 -14   3   1      470.67      579.32     57.39 o
 -13   3   1      172.44      188.96     32.95 o
 -12   3   1      285.65      295.36     38.09 o
 -11   3   1     1119.26     1171.24     93.96 o
 -10   3   1     2085.47     2422.13     98.60 o
  -9   3   1       38.22       29.24      7.02 o
  -8   3   1      155.24      138.21     14.19 o
  -7   3   1     9754.72    10199.64    177.35 o
  -6   3   1     2629.42     2347.51     81.31 o
  -5   3   1       82.53       31.51     18.15 o
  -4   3   1      409.11      430.62     25.18 o
  -3   3   1     4216.47     4052.35     61.04 o
  -2   3   1      316.91      260.48     14.12 o
  -1   3   1       95.70       95.99      9.65 o
   0   3   1       42.05       39.03      4.91 o
   1   3   1     3107.56     2962.93     60.70 o
   2   3   1      160.09      174.27     13.43 o
   3   3   1     2463.19     2533.66     52.36 o
   4   3   1     4392.05     4147.20     70.61 o
   5   3   1      421.14      410.56     23.08 o
   6   3   1     1395.39     1331.64     62.02 o
   7   3   1      351.36      365.40     33.95 o
   8   3   1     1490.99     1478.82     71.43 o
   9   3   1      748.99      814.31     55.50 o
  10   3   1     1712.57     1737.90     85.37 o
  11   3   1       86.04       64.81     24.35 o
  12   3   1     1163.33     1049.86     71.73 o
  13   3   1      267.68      263.59     36.93 o
  14   3   1       62.14       65.32     19.32 o
  15   3   1        1.26        1.24      2.90 o
  16   3   1        5.90       -5.62      8.90 o
  17   3   1      101.80      122.56     28.81 o
  18   3   1       35.62       38.60     17.14 o
  19   3   1        0.83       -1.60      7.88 o
  20   3   1        3.84        4.79     13.33 o
  21   3   1       44.33       71.71     25.19 o
 -21   4   1       53.02       57.05     22.82 o
 -20   4   1        0.83        0.01      5.32 o
 -19   4   1        0.50        5.18      9.51 o
 -18   4   1      113.47      103.23     27.24 o
 -17   4   1       20.20       -0.68     14.43 o
 -16   4   1       70.55       84.19     24.00 o
 -15   4   1       20.53       28.55     14.67 o
 -14   4   1      244.15      219.89     36.82 o
 -13   4   1      184.00      147.61     26.44 o
 -12   4   1      143.42      145.75     32.93 o
 -11   4   1      442.94      320.50     45.33 o
 -10   4   1       85.05      103.82     12.82 o
  -9   4   1      290.76      233.23     32.03 o
  -8   4   1      311.90      343.90     27.21 o
  -7   4   1     1037.17     1042.11     59.52 o
  -6   4   1      183.52      174.07     23.49 o
  -5   4   1      409.73      438.00     34.70 o
  -4   4   1      153.44      157.89     15.60 o
  -3   4   1        4.35        0.12      1.91 o
  -2   4   1        4.44       13.57      3.92 o
  -1   4   1       13.22        6.27      3.17 o
   0   4   1      603.96      574.51     24.78 o
   1   4   1     1251.00     1181.06     39.45 o
   2   4   1      190.15      214.63     19.06 o
   3   4   1     1923.33     1836.63     57.35 o
   4   4   1        3.26        2.14      2.17 o
   5   4   1       73.46       56.84     15.09 o
   6   4   1      508.03      462.70     39.50 o
   7   4   1     1744.30     1711.73     78.65 o
   8   4   1       22.46       18.45      9.56 o
   9   4   1        3.68       16.10     13.41 o
  10   4   1       51.12       44.35      9.41 o
  11   4   1      135.35      182.79     30.85 o
  12   4   1       83.45       95.41     22.71 o
  13   4   1       24.72       53.89     23.57 o
  14   4   1      169.92      140.65     27.68 o
  15   4   1       17.75        8.48      9.88 o
  16   4   1        0.60       -8.94     11.97 o
  17   4   1        0.54        0.42      6.17 o
  18   4   1        0.19       -6.14     14.95 o
  19   4   1       42.96       37.90     16.80 o
  20   4   1       15.77       12.65     14.35 o
 -20   5   1        0.01      -14.20     14.21 o
 -19   5   1        0.47      -13.93     12.72 o
 -18   5   1       14.02       -0.97     16.65 o
 -17   5   1        1.05      -12.65     12.91 o
 -16   5   1        0.98       -4.94     26.51 o
 -15   5   1        0.30      -11.57      8.87 o
 -14   5   1       86.46       66.21     19.42 o
 -13   5   1      517.08      578.63     57.78 o
 -12   5   1      112.72      108.43     27.00 o
 -11   5   1      922.77      980.73     70.96 o
 -10   5   1       28.77       47.24     11.54 o
  -9   5   1      778.87      714.58     57.17 o
  -8   5   1      291.82      281.73     33.95 o
  -7   5   1       24.24       15.05     11.49 o
  -6   5   1        0.74        3.24      7.96 o
  -5   5   1        0.87        1.05     10.03 o
  -4   5   1      292.09      276.16     22.76 o
  -3   5   1      691.36      663.60     33.62 o
  -2   5   1      203.19      205.45     18.43 o
  -1   5   1       85.94      114.84     12.24 o
   0   5   1      254.20      251.94     18.44 o
   1   5   1     1194.96     1294.70     55.50 o
   2   5   1        2.41       -1.21      2.79 o
   3   5   1      320.39      329.01     32.95 o
   4   5   1      846.70      866.74     55.03 o
   5   5   1      786.53      795.49     54.27 o
   6   5   1      551.95      490.75     43.71 o
   7   5   1      132.94       99.56     18.60 o
   8   5   1      724.77      699.33     55.34 o
   9   5   1      207.83      211.77     31.27 o
  10   5   1      975.96     1059.13     73.28 o
  11   5   1     2376.23     2435.73    113.05 o
  12   5   1       34.44       70.50     23.09 o
  13   5   1      405.52      396.80     48.71 o
  14   5   1      195.49      244.74     39.37 o
  15   5   1      561.81      606.52     64.24 o
  16   5   1        0.89       15.23     13.23 o
  17   5   1        0.13        7.15      7.93 o
  18   5   1        3.09       17.06     11.88 o
  19   5   1        4.52       15.78     14.12 o
 -18   6   1        0.33        5.81      9.87 o
 -17   6   1       56.64       75.18     24.62 o
 -16   6   1        0.28        7.19      9.59 o
 -15   6   1       42.80       24.32     13.98 o
 -14   6   1        2.97       10.24     10.46 o
 -13   6   1       27.35       24.40     13.32 o
 -12   6   1       26.61       17.03     10.39 o
 -11   6   1      933.36      876.47     71.66 o
 -10   6   1       11.95       35.06     14.17 o
  -9   6   1        6.46        0.44      4.54 o
  -8   6   1       26.81       45.83     41.99 o
  -7   6   1        2.33       29.83     45.86 o
  -6   6   1        1.22        3.37      3.05 o
  -5   6   1      185.77      198.49     26.94 o
  -4   6   1        0.03        3.45     18.33 o
  -3   6   1       51.31       65.76     15.23 o
  -2   6   1        0.52       -1.81      4.57 o
  -1   6   1      729.25      727.81     41.20 o
   0   6   1       86.09      104.03     15.40 o
   1   6   1       71.73       81.06     12.61 o
   2   6   1       92.74       88.42     13.78 o
   3   6   1       69.23       55.83     12.09 o
   4   6   1       10.97       15.43      4.61 o
   5   6   1      491.72      488.76     45.67 o
   6   6   1       34.38       39.46     14.65 o
   7   6   1       19.20       22.02     11.94 o
   8   6   1      146.73      106.40     22.93 o
   9   6   1        8.51        5.23      4.43 o
  10   6   1       51.52       34.39     14.45 o
  11   6   1      126.36       92.61     21.97 o
  12   6   1       13.99        5.81     10.54 o
  13   6   1        5.97       -0.04      5.83 o
  14   6   1       21.51       19.69     13.34 o
  15   6   1        0.10        2.24     14.02 o
  16   6   1       63.01       63.06     23.00 o
  17   6   1        2.11       10.44      5.51 o
  18   6   1       15.87       29.36     16.21 o
 -16   7   1        0.07       -0.58     18.71 o
 -15   7   1        0.96        8.52      9.76 o
 -14   7   1        1.24        8.01     14.45 o
 -13   7   1        4.05       -2.41     12.12 o
 -12   7   1        0.72       -0.61      6.34 o
 -11   7   1      352.19      440.82     52.21 o
 -10   7   1       45.30       47.14     16.40 o
  -9   7   1      156.80      180.56     31.85 o
  -8   7   1        3.88        4.40      7.55 o
  -7   7   1       62.99       76.47     43.41 o
  -6   7   1     1390.75     1445.13     82.12 o
  -5   7   1        2.46        0.03      6.55 o
  -4   7   1      683.21      624.08     61.90 o
  -3   7   1      147.71      195.17     34.55 o
  -2   7   1      399.01      387.81     48.30 o
  -1   7   1        2.44       12.63      9.76 o
   0   7   1      112.36      153.58     29.92 o
   1   7   1      120.89      148.25     30.31 o
   2   7   1        0.69       -3.26      7.76 o
   3   7   1       34.62       42.65     14.46 o
   4   7   1      149.80      158.32     30.77 o
   5   7   1       80.83       73.87     28.97 o
   6   7   1       76.26       56.23     17.18 o
   7   7   1      518.91      565.58     55.67 o
   8   7   1      217.09      226.50     35.36 o
   9   7   1       32.57       33.05     13.46 o
  10   7   1        7.12       -2.70      7.56 o
  11   7   1       53.36       63.30     20.05 o
  12   7   1       38.36       37.95     15.81 o
  13   7   1       40.90       35.61     15.91 o
  14   7   1        0.81        0.39     10.68 o
  15   7   1        1.46       -1.27     10.39 o
 -13   8   1        7.87       -0.28     10.73 o
 -12   8   1       21.57        8.77     11.41 o
 -11   8   1       20.51       50.02     29.68 o
 -10   8   1       33.56       32.28     23.79 o
  -9   8   1        4.97        0.05     11.63 o
  -8   8   1      271.41      275.33     64.29 o
  -7   8   1        2.81       -3.24      3.88 o
  -6   8   1       30.33       24.61     13.90 o
  -5   8   1       17.40       36.18     16.65 o
  -4   8   1       28.00       18.08     10.23 o
  -3   8   1       45.34       39.27     21.16 o
  -2   8   1       47.95      105.90     27.99 o
  -1   8   1        0.00       -3.20      6.14 o
   0   8   1      225.47      263.88     42.41 o
   1   8   1       14.30       27.05     13.54 o
   2   8   1      125.44      143.83     31.48 o
   3   8   1       68.59       76.11     24.17 o
   4   8   1      148.68      157.88     34.20 o
   5   8   1        0.58        8.22      9.93 o
   6   8   1       79.14       71.47     21.89 o
   7   8   1      125.97      153.03     47.55 o
   8   8   1       48.18       30.10     25.06 o
   9   8   1        9.18       10.01      0.62 o
  10   8   1        9.78       -1.05      5.58 o
  11   8   1        0.08       15.60     19.42 o
  12   8   1       39.58       49.15     27.58 o
  -8   9   1        0.00        2.58      9.05 o
  -7   9   1        1.14       10.07     11.78 o
  -6   9   1       65.06       61.57     26.84 o
  -5   9   1       31.01       35.82     19.10 o
  -4   9   1      302.84      321.82     52.21 o
  -3   9   1        0.12       -3.16      8.79 o
  -2   9   1        0.77       -0.39      9.46 o
  -1   9   1        3.20       12.93     12.28 o
   0   9   1       12.25       21.42     18.08 o
   1   9   1       40.35       49.63     21.31 o
   2   9   1        3.38       12.59      9.30 o
   3   9   1        0.07       -1.45      9.71 o
   4   9   1       11.38       12.52      5.01 o
   5   9   1       23.44       17.42     12.57 o
   6   9   1       11.43       12.60      2.99 o
   7   9   1        0.01       19.82     13.45 o
   8   9   1       54.10       69.04     22.99 o
 -24   0   2       12.62       20.49     22.74 o
 -23   0   2       44.13       45.27     29.84 o
 -22   0   2       27.54       22.56     17.76 o
 -21   0   2       61.51       53.46     29.17 o
 -20   0   2        8.20       28.16     21.96 o
 -19   0   2      254.79      213.30     58.07 o
 -18   0   2        7.44       37.59     24.10 o
 -17   0   2     2100.87     2151.20    165.16 o
 -16   0   2      346.19      331.50     63.61 o
 -15   0   2      111.10      164.60     44.21 o
 -14   0   2       66.45       86.74     33.44 o
 -13   0   2       93.31       55.40     22.52 o
 -12   0   2      870.08      750.17     81.83 o
 -11   0   2       44.55       30.00     18.82 o
 -10   0   2      407.45      374.88     52.79 o
  -9   0   2     2847.70     2735.30    134.03 o
  -8   0   2     1000.28     1184.90     83.31 o
  -7   0   2     2284.86     2324.09     92.22 o
  -6   0   2      665.95      822.56     42.01 o
  -5   0   2      547.69      611.86     33.11 o
  -4   0   2     1801.86     1771.57     49.76 o
  -3   0   2    17843.38    17486.98    487.14 o
   2   0   2     3112.27     3422.83     58.84 o
   3   0   2     2835.72     3160.42     44.68 o
   4   0   2     8741.55     8323.40     81.85 o
   5   0   2     6114.97     5834.29    110.55 o
   6   0   2      125.32      129.81     11.40 o
   7   0   2       98.55       81.11     10.13 o
   8   0   2     1022.81     1152.15     58.90 o
   9   0   2      231.43      172.68     25.77 o
  10   0   2      127.55      124.14     23.22 o
  11   0   2     1502.68     1319.51     50.66 o
  12   0   2     1875.20     1863.10     62.73 o
  13   0   2     1365.78     1296.73     53.66 o
  14   0   2       26.46       33.21     14.60 o
  15   0   2      553.01      647.94     62.37 o
  16   0   2      398.05      392.20     72.98 o
  17   0   2      457.85      434.29     77.92 o
  18   0   2      141.00      184.00     54.56 o
  19   0   2       53.10       71.37     33.78 o
  20   0   2      143.07      161.06     56.52 o
  21   0   2       62.78       79.34     40.95 o
  22   0   2        9.71       22.74     22.84 o
 -23   1   2       27.23       62.09     26.07 o
 -22   1   2       61.21       63.39     25.41 o
 -21   1   2       16.71       17.25     20.49 o
 -20   1   2        5.73       37.28     26.07 o
 -19   1   2      316.96      300.75     48.61 o
 -18   1   2      108.75       96.25     25.61 o
 -17   1   2       13.58        3.80      7.76 o
 -16   1   2      117.88       89.13     24.68 o
 -15   1   2        1.43        3.42     11.71 o
 -14   1   2      463.48      428.51     48.41 o
 -13   1   2      115.98      124.50     26.89 o
 -12   1   2        0.12       -1.99      4.39 o
 -11   1   2      211.15      235.35     31.37 o
 -10   1   2     5284.42     5177.99    139.65 o
  -9   1   2      312.53      295.70     31.95 o
  -8   1   2        2.17       14.36      9.03 o
  -7   1   2     1849.97     1729.35     37.60 o
  -6   1   2      885.09      943.12     35.59 o
  -5   1   2       92.23      106.53      7.57 o
  -4   1   2     4874.74     5374.14     56.17 o
  -3   1   2     4099.57     3980.37     44.56 o
  -2   1   2     1990.50     2006.77     29.95 o
  -1   1   2     1800.59     1835.52     37.87 o
   0   1   2     8062.98     7993.29    145.27 o
   1   1   2     6955.54     7486.75     75.62 o
   2   1   2     7967.64     7934.08     67.91 o
   3   1   2     3445.22     3545.07     49.16 o
   4   1   2     5492.67     5624.49     69.03 o
   5   1   2      865.18     1027.81     26.85 o
   6   1   2        6.75        5.07      2.63 o
   7   1   2        4.10        8.77      4.08 o
   8   1   2     2449.56     2136.17     81.56 o
   9   1   2      213.69      186.43     26.00 o
  10   1   2       98.57      116.16     35.03 o
  11   1   2       52.75       93.04     23.32 o
  12   1   2      111.43       98.85     25.33 o
  13   1   2      189.62      173.82     30.08 o
  14   1   2       12.82       17.88     11.12 o
  15   1   2      119.60      122.81     27.30 o
  16   1   2       67.74       95.39     22.47 o
  17   1   2       78.71       83.20     20.49 o
  18   1   2       16.59       28.21     12.91 o
  19   1   2       33.75       16.13      9.72 o
  20   1   2        1.96       23.25     12.17 o
  21   1   2        3.88       17.43     17.51 o
  22   1   2        7.54       29.06     20.24 o
 -23   2   2       18.65       27.99     19.48 o
 -22   2   2        1.04       31.80     17.37 o
 -21   2   2       10.02        5.24     13.99 o
 -20   2   2       14.72       21.64     13.63 o
 -19   2   2       37.51       33.35     14.05 o
 -18   2   2       60.91       52.14     23.72 o
 -17   2   2     1008.53      973.51     81.22 o
 -16   2   2      167.78      185.31     50.81 o
 -15   2   2      285.52      287.57     56.20 o
 -14   2   2      410.47      391.01     63.34 o
 -13   2   2      504.39      475.10     70.85 o
 -12   2   2       12.81       29.56     17.56 o
 -11   2   2        2.70        9.82     15.89 o
 -10   2   2       10.58       34.16     19.75 o
  -9   2   2     1499.52     1874.86    114.15 o
  -8   2   2      120.15       62.38     19.38 o
  -7   2   2      130.21       95.66     25.16 o
  -6   2   2     3908.11     4136.58    103.77 o
  -5   2   2     5413.02     5779.50    177.88 o
  -4   2   2        1.21        1.64      7.37 o
  -3   2   2      977.44      888.68     42.38 o
  -2   2   2     6568.11     6299.16     66.30 o
  -1   2   2     4263.75     4454.15    120.83 o
   0   2   2     9349.02     8999.56    120.91 o
   1   2   2    22454.55    21916.59    193.75 o
   2   2   2     7193.75     7034.51    120.50 o
   3   2   2     3560.10     3623.69     69.33 o
   4   2   2     3453.67     3451.03     58.57 o
   5   2   2      669.75      624.11     26.71 o
   6   2   2      315.99      317.49     22.67 o
   7   2   2      408.19      484.86     30.71 o
   8   2   2     3818.33     3457.40    106.18 o
   9   2   2     1872.24     1898.36     82.21 o
  10   2   2     1348.16     1291.64     71.42 o
  11   2   2      542.37      499.34     45.72 o
  12   2   2       87.33       91.12     22.09 o
  13   2   2        0.06       -2.42      7.78 o
  14   2   2       51.46       72.56     20.26 o
  15   2   2       82.52       83.71     24.22 o
  16   2   2      244.33      228.64     38.62 o
  17   2   2       59.75       76.19     23.45 o
  18   2   2       46.51       53.83     20.95 o
  19   2   2       69.49       76.10     20.54 o
  20   2   2        0.01        7.44      8.84 o
  21   2   2       19.25       34.01     14.52 o
  22   2   2       12.02       29.24     12.25 o
 -22   3   2        8.80       -0.56      4.82 o
 -21   3   2        0.71       -1.43      8.27 o
 -20   3   2       29.34       23.04     14.69 o
 -19   3   2      106.22      114.08     29.86 o
 -18   3   2      121.82       96.64     28.10 o
 -17   3   2        1.13       15.33     13.69 o
 -16   3   2      494.33      473.69     54.57 o
 -15   3   2      293.60      258.19     40.11 o
 -14   3   2      234.54      268.93     39.02 o
 -13   3   2       54.44      109.00     24.82 o
 -12   3   2       79.96       85.16     22.85 o
 -11   3   2      200.87      192.47     50.60 o
 -10   3   2      274.83      402.98     96.35 o
  -9   3   2       69.27       46.43     11.98 o
  -8   3   2     1023.89      931.86     46.41 o
  -7   3   2     1038.92     1132.88     44.40 o
  -6   3   2        0.18        4.10      4.18 o
  -5   3   2     3627.52     3536.99     90.56 o
  -4   3   2      358.11      335.08     24.76 o
  -3   3   2       24.45       27.03      6.44 o
  -2   3   2     4075.25     3986.64    103.56 o
  -1   3   2       76.28       88.62      8.16 o
   0   3   2      506.80      454.49     16.71 o
   1   3   2     2582.19     2673.02     62.43 o
   2   3   2       20.81       31.78      5.28 o
   3   3   2      274.96      255.80     16.37 o
   4   3   2       38.21       72.91      9.88 o
   5   3   2     1246.85     1215.54     76.21 o
   6   3   2      956.52      941.20     52.90 o
   7   3   2     1911.08     2079.72     81.05 o
   8   3   2      495.00      538.14     44.59 o
   9   3   2      729.88      692.27     52.87 o
  10   3   2        0.07       22.96     11.69 o
  11   3   2      524.05      467.66     46.03 o
  12   3   2       49.21       58.84     16.10 o
  13   3   2       11.13       14.07      3.92 o
  14   3   2      213.85      204.00     32.95 o
  15   3   2      188.24      189.09     33.44 o
  16   3   2       10.51       -3.96      6.39 o
  17   3   2      394.06      368.29     51.62 o
  18   3   2        0.00       -2.44     12.80 o
  19   3   2        0.64       -5.31     15.88 o
  20   3   2        1.77        2.90      6.70 o
  21   3   2        0.06        9.84     13.92 o
 -21   4   2        3.51        5.33     10.99 o
 -20   4   2       24.91       25.98     13.27 o
 -19   4   2        8.26        4.29      8.65 o
 -18   4   2      106.12      112.98     29.41 o
 -17   4   2       19.25       35.97     14.74 o
 -16   4   2      306.21      282.44     42.80 o
 -15   4   2       22.34       20.75     11.50 o
 -14   4   2       24.39       35.59     14.70 o
 -13   4   2       91.88       74.72     19.81 o
 -12   4   2        0.09        3.54     17.40 o
 -11   4   2       26.69        6.10      6.54 o
 -10   4   2        1.25       -5.98      7.06 o
  -9   4   2      360.58      345.78     52.76 o
  -8   4   2      327.58      315.26     25.59 o
  -7   4   2      826.01      910.11     43.68 o
  -6   4   2      100.43       90.44     17.19 o
  -5   4   2     1093.11     1187.88     56.28 o
  -4   4   2        6.93       -4.88      8.82 o
  -3   4   2        0.71        3.25      5.01 o
  -2   4   2      127.79      149.80     13.78 o
  -1   4   2      861.59      844.02     28.24 o
   0   4   2      577.32      567.23     22.78 o
   1   4   2     1838.83     1820.97     45.84 o
   2   4   2      286.36      225.28     24.64 o
   3   4   2       70.72       58.68     13.03 o
   4   4   2        5.52       -3.60      6.48 o
   5   4   2       20.50        9.31     11.87 o
   6   4   2      601.76      572.46     44.71 o
   7   4   2      408.38      426.26     39.73 o
   8   4   2     1524.40     1467.13     76.02 o
   9   4   2      959.54      975.56     64.61 o
  10   4   2      901.34      964.69     67.39 o
  11   4   2     1017.45     1023.11     70.68 o
  12   4   2      637.24      601.56     56.34 o
  13   4   2       59.74       75.25     25.44 o
  14   4   2        5.11        5.50      4.05 o
  15   4   2       69.50       83.95     23.37 o
  16   4   2      143.24       81.99     28.44 o
  17   4   2        0.17      -20.15     21.93 o
  18   4   2        8.65        5.62     31.30 o
  19   4   2       57.13       36.15     21.72 o
  20   4   2       21.16       -2.32     24.27 o
 -20   5   2        0.15      -14.28     14.65 o
 -19   5   2        0.01       -9.67      8.61 o
 -18   5   2        0.24       -2.03     17.05 o
 -17   5   2       26.96       20.05      8.52 o
 -16   5   2       31.33       13.91     10.83 o
 -15   5   2      128.26      106.56     24.75 o
 -14   5   2        9.72       -7.03     13.44 o
 -13   5   2      335.18      356.25     58.21 o
 -12   5   2      427.73      415.21     47.79 o
 -11   5   2      185.68      246.70     53.15 o
 -10   5   2       16.85       38.05     14.24 o
  -9   5   2        7.13       48.05     22.47 o
  -8   5   2        7.78       24.39     12.44 o
  -7   5   2      274.58      339.51     35.64 o
  -6   5   2       50.63       44.21     10.81 o
  -5   5   2        0.14       -1.19      1.03 o
  -4   5   2       50.32       33.16      8.38 o
  -3   5   2      695.75      728.44     42.40 o
  -2   5   2      938.96      828.34     36.68 o
  -1   5   2      636.64      716.06     32.99 o
   0   5   2      142.61      123.23     13.27 o
   1   5   2        3.27        3.03      2.51 o
   2   5   2      207.14      202.61     20.61 o
   3   5   2     1065.73     1065.75     61.61 o
   4   5   2        5.33        0.94      3.17 o
   5   5   2      207.59      215.54     29.04 o
   6   5   2       57.07       37.49     12.28 o
   7   5   2      113.64      121.32     20.52 o
   8   5   2       53.28       63.11     16.85 o
   9   5   2      142.84      122.34     24.25 o
  10   5   2      228.90      275.22     37.64 o
  11   5   2       99.07      111.65     25.87 o
  12   5   2      196.20      214.02     35.31 o
  13   5   2        6.99       21.31     13.40 o
  14   5   2        3.25        5.39     10.12 o
  15   5   2       23.09       31.58     16.07 o
  16   5   2      140.81      152.71     33.44 o
  17   5   2        6.66       23.52     15.69 o
  18   5   2        2.62        5.71      9.35 o
  19   5   2       10.23        7.96      5.82 o
 -18   6   2       87.21      110.36     31.92 o
 -17   6   2       21.62       67.43     23.78 o
 -16   6   2       21.02       18.95     13.35 o
 -15   6   2        1.03        9.17      9.75 o
 -14   6   2       76.69       61.11     20.39 o
 -13   6   2      180.50      180.80     33.62 o
 -12   6   2       88.40       80.53     23.35 o
 -11   6   2      285.19      329.55     43.00 o
 -10   6   2       50.02       69.20     18.08 o
  -9   6   2      664.50      636.86     55.81 o
  -8   6   2      253.40      267.44     34.24 o
  -7   6   2      926.89      967.00     63.93 o
  -6   6   2       67.34       63.64     16.18 o
  -5   6   2       47.22       33.96      9.59 o
  -4   6   2       26.29       12.17      7.39 o
  -3   6   2      477.02      539.17     51.91 o
  -2   6   2      256.80      248.62     34.96 o
  -1   6   2      109.48      125.80     14.79 o
   0   6   2      144.88      148.70     25.77 o
   1   6   2      201.88      228.15     33.65 o
   2   6   2      201.94      222.22     32.67 o
   3   6   2       22.10        1.97     13.67 o
   4   6   2       19.40        6.75      4.19 o
   5   6   2      226.86      172.22     27.62 o
   6   6   2      529.00      498.28     48.42 o
   7   6   2      386.94      462.02     47.54 o
   8   6   2      706.39      696.17     59.45 o
   9   6   2       26.99       13.96      6.97 o
  10   6   2      247.74      194.71     33.23 o
  11   6   2        0.09       -2.34      7.38 o
  12   6   2        0.01        2.28      8.98 o
  13   6   2       10.32        8.07      4.77 o
  14   6   2        3.21        1.03      9.75 o
  15   6   2        3.64        3.01      6.01 o
  16   6   2       15.48       13.74      8.61 o
  17   6   2       30.96       39.25     17.85 o
 -16   7   2        2.19       -1.78      5.84 o
 -15   7   2        1.50       -0.50      8.32 o
 -14   7   2        3.18        0.10     12.34 o
 -13   7   2        0.48        1.61      6.83 o
 -12   7   2       14.06       12.32     10.53 o
 -11   7   2        5.61        9.55      9.29 o
 -10   7   2       14.16       17.54     11.70 o
  -9   7   2      699.76      712.62     61.58 o
  -8   7   2        7.86        9.97      6.22 o
  -7   7   2        0.17       -2.58      2.69 o
  -6   7   2        2.09      144.53     49.60 o
  -5   7   2      287.84      303.11     64.41 o
  -4   7   2        1.20        1.26     10.00 o
  -3   7   2       18.21       18.16      9.70 o
  -2   7   2       94.78      123.81     27.46 o
  -1   7   2      156.47      161.54     30.51 o
   0   7   2      160.56      173.17     31.18 o
   1   7   2     1018.72     1113.54     80.43 o
   2   7   2        0.83       14.06      8.17 o
   3   7   2      242.80      252.39     38.37 o
   4   7   2       60.99       59.05     15.97 o
   5   7   2       28.10       14.91      7.37 o
   6   7   2       42.17       48.49     15.61 o
   7   7   2      202.45      211.45     34.14 o
   8   7   2        4.34       -0.51      4.30 o
   9   7   2        1.68        4.64      5.61 o
  10   7   2        3.28       21.37     12.37 o
  11   7   2      224.05      232.74     38.92 o
  12   7   2       23.52       18.65     12.05 o
  13   7   2       16.19       -0.79      9.44 o
  14   7   2       31.42       35.92     16.64 o
  15   7   2       18.69       15.73      5.94 o
 -13   8   2        4.60        3.11     16.01 o
 -12   8   2       31.05       57.30     32.67 o
 -11   8   2        3.32        8.57     14.43 o
 -10   8   2      165.50      170.25     52.77 o
  -9   8   2        3.46       11.16     19.96 o
  -8   8   2        2.36        8.92      6.74 o
  -7   8   2        4.53        6.47     15.02 o
  -6   8   2      267.69      317.63     49.36 o
  -5   8   2      164.05      197.96     37.87 o
  -4   8   2      173.57      160.67     33.35 o
  -3   8   2        9.43        9.87     12.82 o
  -2   8   2       38.33       20.33     10.16 o
  -1   8   2      192.65      216.14     39.73 o
   0   8   2      365.37      418.55     54.18 o
   1   8   2       59.68       56.96     19.94 o
   2   8   2       20.23       34.47     13.32 o
   3   8   2       12.15        8.53      6.37 o
   4   8   2      110.68      112.36     28.93 o
   5   8   2       38.65       39.37     16.58 o
   6   8   2       48.16       15.79     11.22 o
   7   8   2        6.65       21.25     23.52 o
   8   8   2      193.07      211.94     36.64 o
   9   8   2       36.50       47.52     17.44 o
  10   8   2       21.88       21.00     12.32 o
  11   8   2        5.61       19.17     13.94 o
  -9   9   2        0.14        1.55     15.10 o
  -8   9   2       17.64       22.96     13.38 o
  -7   9   2       23.89       31.45     18.30 o
  -6   9   2      244.55      264.00     47.83 o
  -5   9   2       13.85        8.74      8.53 o
  -4   9   2        1.51        2.96      9.12 o
  -3   9   2       75.91       61.37     22.72 o
  -2   9   2       84.44       79.48     25.40 o
  -1   9   2        0.15        7.03      3.31 o
   0   9   2        0.96        3.50      3.99 o
   1   9   2        2.75        0.45      9.60 o
   2   9   2       95.64      115.52     30.31 o
   3   9   2        0.05       -3.75     11.75 o
   4   9   2       19.85       22.32     11.08 o
   5   9   2       18.02        8.58     12.23 o
   6   9   2        0.88        1.22      9.67 o
   7   9   2        2.74      -12.93     23.68 o
 -24   1   3       11.79       27.96     28.64 o
 -23   1   3       42.38       43.42     21.81 o
 -22   1   3       26.48       37.78     27.10 o
 -21   1   3       82.26      101.39     30.43 o
 -20   1   3      551.95      552.81     66.89 o
 -19   1   3      135.54      152.74     36.87 o
 -18   1   3       11.13       13.56     10.10 o
 -17   1   3      423.14      378.53     50.54 o
 -16   1   3      442.56      413.29     50.08 o
 -15   1   3        0.97        0.92      5.42 o
 -14   1   3       22.68       27.68     16.48 o
 -13   1   3     1055.64     1084.09     72.55 o
 -12   1   3     1249.40     1094.91     70.28 o
 -11   1   3     1072.28     1035.40     64.12 o
 -10   1   3       34.08       51.08     17.13 o
  -9   1   3       74.50       41.92     12.38 o
  -8   1   3        4.88       13.00      8.15 o
  -7   1   3     3653.11     3885.88     59.51 o
  -6   1   3     2241.66     2379.41     44.30 o
  -5   1   3     2779.35     2730.41     44.49 o
  -4   1   3     1147.29     1295.68     28.12 o
  -3   1   3     5730.22     5704.84     53.92 o
  -2   1   3     6076.86     6132.16     71.48 o
  -1   1   3     9424.36     9069.36    132.98 o
   0   1   3    13140.16    11952.97    162.87 o
   1   1   3     6585.51     6415.99     87.86 o
   2   1   3    25649.87    24858.34    270.38 o
   3   1   3     1491.12     1497.03     27.82 o
   4   1   3     9353.36     9220.67    104.81 o
   5   1   3      142.75      123.79      8.66 o
   6   1   3        4.61        3.98      2.60 o
   7   1   3        2.95        5.09      4.86 o
   8   1   3     1506.26     1385.84     54.45 o
   9   1   3      192.05      241.93     24.42 o
  10   1   3      620.25      637.33     40.38 o
  11   1   3      271.96      310.81     30.58 o
  12   1   3        0.03        8.71      8.49 o
  13   1   3       48.55       57.34     15.18 o
  14   1   3       54.65       50.97     14.09 o
  15   1   3      187.65      166.22     25.74 o
  16   1   3       12.48       24.20      9.50 o
  17   1   3      152.89      152.46     27.24 o
  18   1   3       15.84       22.19      8.49 o
  19   1   3      147.15      174.16     38.58 o
  20   1   3        9.41       49.13     24.73 o
  21   1   3      265.80      379.25     59.27 o
 -23   2   3       28.19       50.43     24.12 o
 -22   2   3        0.02        5.84     20.94 o
 -21   2   3       11.45       20.96     13.01 o
 -20   2   3       12.71      -11.06     19.64 o
 -19   2   3       73.88       54.97     26.34 o
 -18   2   3        0.01       -0.46     10.19 o
 -17   2   3      841.32      830.96    108.39 o
 -16   2   3       36.28       71.53     34.20 o
 -15   2   3      443.86      407.94     68.93 o
 -14   2   3      125.35      230.62     24.10 o
 -13   2   3        0.37       64.08     16.59 o
 -12   2   3      523.27      485.82     34.02 o
 -11   2   3      202.14      268.14     29.59 o
 -10   2   3       24.72       36.19     11.73 o
  -9   2   3       36.84       63.21     23.77 o
  -8   2   3      553.07      548.83     36.93 o
  -7   2   3      116.58      156.08     17.24 o
  -6   2   3     3057.42     3059.90     90.97 o
  -5   2   3     2316.34     2296.80     52.02 o
  -4   2   3      231.30      250.33     16.01 o
  -3   2   3      983.15     1050.17     38.52 o
  -2   2   3     1072.07     1082.38     39.55 o
  -1   2   3     8542.62     8449.90    129.27 o
   0   2   3       72.88      114.97     16.68 o
   1   2   3     6361.08     6410.74     79.96 o
   2   2   3     3674.33     3365.13     72.42 o
   3   2   3      250.77      266.16     14.73 o
   4   2   3      583.33      593.09     26.98 o
   5   2   3     1141.93      976.46     38.14 o
   6   2   3      308.57      340.36     23.84 o
   7   2   3       38.81       57.30     10.43 o
   8   2   3     1230.14     1226.09     68.31 o
   9   2   3      491.16      362.18     37.35 o
  10   2   3       12.33       31.44     10.15 o
  11   2   3        3.79        5.85      3.14 o
  12   2   3      845.27      873.90     65.18 o
  13   2   3        3.54       19.75     14.50 o
  14   2   3      334.95      366.97     45.41 o
  15   2   3      125.20      146.80     24.35 o
  16   2   3       80.26       74.25     18.64 o
  17   2   3       76.42       93.22     21.01 o
  18   2   3        3.05       -1.29     16.22 o
  19   2   3       34.05       47.59     15.72 o
  20   2   3        0.28        8.90     12.59 o
  21   2   3        0.28        5.55      9.22 o
 -23   3   3        0.40       31.63     19.95 o
 -22   3   3       12.81       23.91     14.57 o
 -21   3   3       75.17       92.50     28.05 o
 -20   3   3       84.10      123.61     32.59 o
 -19   3   3        0.34       15.06     41.26 o
 -18   3   3        9.83       31.39     19.85 o
 -17   3   3       71.97       43.86     23.66 o
 -16   3   3        6.38       35.53     15.94 o
 -15   3   3       50.50      109.84     30.13 o
 -14   3   3       30.73       63.29     23.49 o
 -13   3   3       61.17       90.19     23.70 o
 -12   3   3      386.77      410.15     44.34 o
 -11   3   3        1.20       16.28     32.83 o
 -10   3   3      536.03      537.70     46.10 o
  -9   3   3      932.37      879.78     52.64 o
  -8   3   3      261.70      271.81     23.20 o
  -7   3   3      815.17      894.10     39.38 o
  -6   3   3     1450.48     1446.33     48.65 o
  -5   3   3     1085.45      949.08     37.14 o
  -4   3   3      741.55      759.28     31.02 o
  -3   3   3     1126.70     1110.19     58.74 o
  -2   3   3      720.73      753.80     44.26 o
  -1   3   3     1129.96     1041.87     52.22 o
   0   3   3        5.99        3.19      2.27 o
   1   3   3      756.84      699.36     31.76 o
   2   3   3       24.23       55.88      8.32 o
   3   3   3     1823.00     1567.53     59.12 o
   4   3   3     4704.47     5133.82    111.99 o
   5   3   3     7573.44     7900.36    168.63 o
   6   3   3     2378.63     2077.04     62.78 o
   7   3   3       33.09       20.63      8.31 o
   8   3   3      965.88      984.56     59.59 o
   9   3   3     1283.86     1046.32    110.89 o
  10   3   3     2287.36     2244.55     99.19 o
  11   3   3      668.41      783.92     61.35 o
  12   3   3      446.94      446.38     47.26 o
  13   3   3      257.25      213.38     32.93 o
  14   3   3      205.12      224.45     34.78 o
  15   3   3       11.48        4.24     34.54 o
  16   3   3       76.18       39.42     15.58 o
  17   3   3       16.93       13.28     18.07 o
  18   3   3       20.79       21.32     11.26 o
  19   3   3       36.96       27.59     12.13 o
  20   3   3        0.12       11.24     13.16 o
 -22   4   3        3.01       10.69     13.79 o
 -21   4   3        1.24        0.53      6.09 o
 -20   4   3       19.92       18.86     14.11 o
 -19   4   3        0.12        2.69     14.27 o
 -18   4   3        1.25       10.27      9.66 o
 -17   4   3       17.59        8.08      7.79 o
 -16   4   3       70.50       88.71     25.16 o
 -15   4   3       86.13       70.31     22.56 o
 -14   4   3       33.26       37.28     17.12 o
 -13   4   3      401.99      428.84     48.21 o
 -12   4   3      116.64       90.55     21.39 o
 -11   4   3       17.35       22.24     12.12 o
 -10   4   3      555.22      538.18     62.52 o
  -9   4   3       38.39       65.01     11.16 o
  -8   4   3     1047.87     1113.22     48.81 o
  -7   4   3       10.57        3.59     10.38 o
  -6   4   3        1.35        5.38      4.03 o
  -5   4   3      335.77      314.64     26.91 o
  -4   4   3      327.27      334.88     24.92 o
  -3   4   3      895.80      844.10     72.36 o
  -2   4   3      887.37      897.10     80.90 o
  -1   4   3     1408.77     1292.14     62.57 o
   0   4   3     2524.69     2691.90     88.00 o
   1   4   3     1618.06     1601.88     53.93 o
   2   4   3     2485.45     2346.14     80.71 o
   3   4   3     1190.26     1208.66     46.48 o
   4   4   3     2191.18     1986.55     61.53 o
   5   4   3     2160.44     2059.67     81.76 o
   6   4   3      437.24      457.45     39.60 o
   7   4   3      161.86      162.45     23.86 o
   8   4   3      888.94      910.83     60.69 o
   9   4   3        0.57       21.14     14.74 o
  10   4   3      310.18      309.43     38.78 o
  11   4   3        7.78       23.45     14.04 o
  12   4   3       84.37       75.76     21.01 o
  13   4   3       91.82       90.23     23.13 o
  14   4   3       19.31        7.29      7.64 o
  15   4   3       12.35       -0.98      7.93 o
  16   4   3       17.52       25.25     15.68 o
  17   4   3        6.88       -2.20     11.23 o
  18   4   3        4.59       18.80     12.32 o
  19   4   3        5.35       23.20     11.08 o
 -20   5   3        2.72       15.50     11.91 o
 -19   5   3       58.27       36.29     16.85 o
 -18   5   3        0.10       -3.04     12.34 o
 -17   5   3        3.16       -0.54     14.47 o
 -16   5   3        4.77        0.11     14.57 o
 -15   5   3       18.04       40.87     14.32 o
 -14   5   3      113.25      164.90     30.64 o
 -13   5   3       31.76        7.35     26.60 o
 -12   5   3       53.85       34.77     12.12 o
 -11   5   3      490.88      578.90     53.33 o
 -10   5   3      292.47      339.46     39.11 o
  -9   5   3       21.40       62.24     18.45 o
  -8   5   3      324.51      394.80     39.78 o
  -7   5   3      133.67      150.26     23.58 o
  -6   5   3       73.26       43.85     10.75 o
  -5   5   3      234.72      202.36     22.82 o
  -4   5   3       12.72       11.44      5.95 o
  -3   5   3       17.20       14.59     12.80 o
  -2   5   3      300.92      300.78     34.29 o
  -1   5   3       70.57       58.82     15.92 o
   0   5   3        8.46       14.40      2.88 o
   1   5   3      256.94      244.77     16.78 o
   2   5   3      286.50      279.26     19.25 o
   3   5   3      151.25      184.26     24.97 o
   4   5   3      154.77      168.77     24.27 o
   5   5   3        1.77        2.69      7.09 o
   6   5   3      349.94      328.76     36.68 o
   7   5   3      309.72      311.37     36.11 o
   8   5   3      266.99      212.32     30.26 o
   9   5   3      457.55      420.94     43.90 o
  10   5   3       50.39       64.65     17.19 o
  11   5   3      216.38      267.48     38.84 o
  12   5   3        4.56        9.31      6.73 o
  13   5   3      131.57      136.40     28.60 o
  14   5   3        0.89       -2.66      8.42 o
  15   5   3       41.45       60.39     20.35 o
  16   5   3      151.43      139.06     32.84 o
  17   5   3       30.70       45.31     19.43 o
  18   5   3       33.16       40.75     19.00 o
 -19   6   3      136.57      182.34     40.48 o
 -18   6   3       43.52       45.48     20.87 o
 -17   6   3        0.31       20.18     12.18 o
 -16   6   3       31.23       48.99     20.86 o
 -15   6   3       17.13       31.53     16.11 o
 -14   6   3      122.77      129.98     30.38 o
 -13   6   3      242.37      235.23     38.07 o
 -12   6   3      350.79      340.27     43.88 o
 -11   6   3       54.68       45.90     16.10 o
 -10   6   3       19.05        1.51      5.70 o
  -9   6   3      258.87      276.12     47.57 o
  -8   6   3        8.86        6.52      6.70 o
  -7   6   3       73.32       73.95     34.22 o
  -6   6   3       97.80       95.09     17.02 o
  -5   6   3       21.18       15.34      8.92 o
  -4   6   3       59.04       48.58     16.01 o
  -3   6   3      283.13      246.52     34.01 o
  -2   6   3      111.08      116.90     22.10 o
  -1   6   3       85.16       72.58     18.13 o
   0   6   3      568.92      577.80     51.69 o
   1   6   3      159.35      140.71     25.95 o
   2   6   3      105.54       71.23     15.34 o
   3   6   3       40.40       29.74     14.09 o
   4   6   3      227.71      236.43     31.17 o
   5   6   3        2.43        7.02      6.43 o
   6   6   3        8.75        3.35      5.06 o
   7   6   3      794.69      694.98     58.48 o
   8   6   3        1.65        1.64      4.42 o
   9   6   3        5.77       -0.40      5.86 o
  10   6   3      202.81      204.09     33.59 o
  11   6   3       80.81       77.66     22.03 o
  12   6   3        2.61        9.64      5.91 o
  13   6   3       14.08       23.10     11.22 o
  14   6   3      166.78      181.74     35.62 o
  15   6   3       48.19       43.89     18.50 o
  16   6   3        0.98       11.07     11.83 o
  17   6   3       14.30        8.07      5.03 o
 -16   7   3        7.24       19.03     18.42 o
 -15   7   3        1.42        2.01     18.06 o
 -14   7   3       16.76       20.36     20.71 o
 -13   7   3       10.34       -1.28      8.68 o
 -12   7   3       65.43       67.65     30.00 o
 -11   7   3       56.29       33.98     24.64 o
 -10   7   3       54.99       37.12     22.14 o
  -9   7   3       83.50      114.07     46.72 o
  -8   7   3      112.35       91.99     39.35 o
  -7   7   3       20.31       34.97     25.62 o
  -6   7   3       38.95       18.20     20.25 o
  -5   7   3      122.78      126.10     42.75 o
  -4   7   3      163.58      190.07     33.45 o
  -3   7   3       70.75       87.29     22.52 o
  -2   7   3      151.61      137.61     27.66 o
  -1   7   3       20.99       18.40      9.99 o
   0   7   3      496.21      528.20     55.92 o
   1   7   3       27.52       13.48      7.38 o
   2   7   3       63.82       56.72     17.11 o
   3   7   3        1.66        1.35      5.23 o
   4   7   3      285.00      331.75     44.15 o
   5   7   3       45.99       42.30     14.77 o
   6   7   3        5.53        6.03     14.34 o
   7   7   3       93.30       91.73     22.44 o
   8   7   3       21.11        9.49      7.29 o
   9   7   3        5.99        6.60      1.91 o
  10   7   3        6.49        1.62      8.78 o
  11   7   3       14.01       42.16     18.96 o
  12   7   3      141.91      174.80     41.92 o
  13   7   3        4.72        2.62      6.86 o
  14   7   3        0.48       -7.34     16.33 o
 -13   8   3       47.55       42.48     26.91 o
 -12   8   3       10.07        8.31      3.83 o
 -11   8   3      169.39      177.53     57.52 o
 -10   8   3       11.41       29.17     26.67 o
  -9   8   3        0.01        2.55     16.38 o
  -8   8   3       35.78       25.37     25.35 o
  -7   8   3       11.92       15.50     22.11 o
  -6   8   3       70.73       64.03     25.13 o
  -5   8   3      245.42      249.28     43.04 o
  -4   8   3        0.36        5.10      6.67 o
  -3   8   3      280.84      260.21     43.80 o
  -2   8   3        5.15       16.48      9.62 o
  -1   8   3       38.06       48.60     19.21 o
   0   8   3       18.80       19.98     11.54 o
   1   8   3        2.71        5.55      5.85 o
   2   8   3       43.26       51.56     18.63 o
   3   8   3      180.43      168.65     33.84 o
   4   8   3      126.72      176.22     36.57 o
   5   8   3       39.31       53.76     19.37 o
   6   8   3       11.66       24.72     13.70 o
   7   8   3       73.87      126.56     28.22 o
   8   8   3        1.59       10.98      8.67 o
   9   8   3        7.47       12.00     15.39 o
  10   8   3       26.19       30.10     20.54 o
  11   8   3        0.15      -14.16     13.21 o
  -9   9   3        3.48        3.62     12.54 o
  -8   9   3       14.24       24.22     15.38 o
  -7   9   3       68.06       66.52     24.25 o
  -6   9   3      116.16      124.69     33.65 o
  -5   9   3       16.38       23.80     15.67 o
  -4   9   3      233.33      264.25     47.33 o
  -3   9   3       22.89        5.22     12.15 o
  -2   9   3       43.49       57.25     21.19 o
  -1   9   3        9.15       13.05     12.45 o
   0   9   3       37.91       21.45     13.43 o
   1   9   3        2.28        2.68     11.17 o
   2   9   3        9.84        7.02      9.68 o
   3   9   3        0.18       -6.36     15.29 o
   4   9   3       42.44       48.16     30.38 o
   5   9   3        1.45       -7.76      5.17 o
   6   9   3        7.40      -12.30     18.25 o
 -24   0   4        1.82       16.14     19.61 o
 -23   0   4       13.89       16.19      6.53 o
 -22   0   4       76.98       91.52     38.95 o
 -21   0   4        9.89        4.25      7.04 o
 -20   0   4        2.22       -9.69     16.35 o
 -19   0   4      580.54      580.62     92.72 o
 -18   0   4       19.33        9.09     11.15 o
 -17   0   4       53.44       43.58     22.90 o
 -16   0   4     1525.15     1526.74    136.64 o
 -15   0   4      309.23      334.42     62.48 o
 -14   0   4     1599.57     1621.86    130.46 o
 -13   0   4      680.98      721.56     81.89 o
 -12   0   4       56.59      160.19     36.92 o
 -11   0   4     1315.13     1494.56    108.60 o
 -10   0   4      998.70     1013.91     85.96 o
  -9   0   4     1390.89     1474.43     99.29 o
  -8   0   4     4835.82     4968.13    169.93 o
  -7   0   4      970.01      823.20     45.77 o
  -6   0   4     3143.66     3153.73     82.32 o
  -5   0   4        2.68        7.61      7.98 o
  -4   0   4       51.61       35.26      7.97 o
  -3   0   4     5857.27     5738.20     95.71 o
  -2   0   4     1217.75     1347.83     48.16 o
  -1   0   4     9791.71     9789.94    128.02 o
   0   0   4     6963.63     6634.21    102.35 o
   1   0   4    65272.68    61328.85    316.07 o
   2   0   4     5187.57     5395.01     81.64 o
   3   0   4      154.98      253.09     15.24 o
   4   0   4     3745.02     3896.40     56.30 o
   5   0   4      128.76      189.47     14.58 o
   6   0   4       80.33       60.12      8.61 o
   7   0   4     2077.18     2046.07    101.52 o
   8   0   4      167.95      210.76     23.34 o
   9   0   4       36.89       33.46      6.32 o
  10   0   4       98.31      106.63     15.76 o
  11   0   4      112.97       74.51     14.16 o
  12   0   4      404.51      376.60     34.59 o
  13   0   4        4.55       13.60     16.45 o
  14   0   4       31.30       17.06     16.33 o
  15   0   4        5.39        4.56     16.47 o
  16   0   4        0.10       14.66     19.30 o
  17   0   4      539.69      469.88     83.03 o
  18   0   4        5.23       23.15     18.36 o
  19   0   4        4.51        5.25     18.28 o
  20   0   4       16.62       17.85     14.36 o
  21   0   4        1.74      -17.32     26.21 o
 -24   1   4        1.90       12.79     18.66 o
 -23   1   4       24.04       20.24     17.93 o
 -22   1   4       19.70       50.21     23.40 o
 -21   1   4      163.19      163.90     38.32 o
 -20   1   4        7.44       66.99     26.53 o
 -19   1   4      157.54      160.27     34.78 o
 -18   1   4        4.12       11.94      6.83 o
 -17   1   4      199.99      251.73     42.11 o
 -16   1   4       44.03       64.47     23.73 o
 -15   1   4      117.52      138.94     30.40 o
 -14   1   4        8.07       17.46     21.31 o
 -13   1   4      182.55      172.97     46.83 o
 -12   1   4      134.59      136.87     27.73 o
 -11   1   4     1218.19     1167.03     71.99 o
 -10   1   4       14.50        7.46     10.01 o
  -9   1   4      996.71     1093.31     60.84 o
  -8   1   4     3296.14     3184.72     98.00 o
  -7   1   4       16.15       11.50      3.98 o
  -6   1   4       14.50       22.59      3.46 o
  -5   1   4     1761.36     1588.31     35.34 o
  -4   1   4     5411.12     5525.67     61.00 o
  -3   1   4     1854.26     1838.25     29.74 o
  -2   1   4     7051.04     6967.06     58.61 o
  -1   1   4       22.20       34.30      5.85 o
   0   1   4     5535.97     5546.95     53.26 o
   1   1   4    16691.21    16254.17    249.07 o
   2   1   4      113.16       93.89      6.93 o
   3   1   4      710.01      677.24     18.02 o
   4   1   4      250.01      210.09     10.48 o
   5   1   4      632.41      574.95     19.84 o
   6   1   4     1066.78     1126.19     29.09 o
   7   1   4      427.19      438.82     22.34 o
   8   1   4      845.45      753.66     34.72 o
   9   1   4      303.75      228.82     23.51 o
  10   1   4      158.00      146.59     19.92 o
  11   1   4      356.90      389.47     34.94 o
  12   1   4      599.11      544.13     41.42 o
  13   1   4      373.64      377.67     36.92 o
  14   1   4      117.40      119.81     21.11 o
  15   1   4      221.81      172.75     26.63 o
  16   1   4      103.30      110.64     25.43 o
  17   1   4       64.37       68.51     23.66 o
  18   1   4       23.57       16.85     16.39 o
  19   1   4       49.31       71.04     24.65 o
  20   1   4        3.12        4.80      9.39 o
  21   1   4        0.61       19.91     15.88 o
 -23   2   4        6.84        1.99      8.05 o
 -22   2   4        0.20       -1.10      3.83 o
 -21   2   4        0.03       -5.96     12.41 o
 -20   2   4       87.96       94.28     38.29 o
 -19   2   4        1.42      -10.15     18.03 o
 -18   2   4       48.38       48.72     19.85 o
 -17   2   4      816.07      875.65    107.83 o
 -16   2   4     1154.68     1154.60     62.83 o
 -15   2   4       56.08       86.00     18.13 o
 -14   2   4      112.07      180.33     23.53 o
 -13   2   4      690.48      801.94     49.21 o
 -12   2   4        2.27       33.75     11.00 o
 -11   2   4      194.60      188.92     25.00 o
 -10   2   4      185.24      174.43     22.22 o
  -9   2   4      105.48      141.57     20.48 o
  -8   2   4      253.88      383.95     32.82 o
  -7   2   4     1386.39     1512.58     51.53 o
  -6   2   4     1140.34     1330.12     40.55 o
  -5   2   4      183.55      145.29     12.83 o
  -4   2   4        9.56        3.80      2.21 o
  -3   2   4      260.64      246.36     15.36 o
  -2   2   4        0.35        3.63      2.42 o
  -1   2   4      888.26      958.58     38.51 o
   0   2   4     1348.59     1244.46     25.05 o
   1   2   4     5642.13     5659.58     56.29 o
   2   2   4      513.40      580.99     23.04 o
   3   2   4     3989.53     3919.90     53.96 o
   4   2   4     1341.78     1228.72     33.54 o
   5   2   4       40.33       86.27     10.11 o
   6   2   4        8.62       33.21      7.20 o
   7   2   4      308.89      333.89     17.50 o
   8   2   4      105.38      109.54     11.66 o
   9   2   4        1.61       11.20     10.26 o
  10   2   4      529.10      590.65     41.17 o
  11   2   4      206.88      225.61     26.02 o
  12   2   4       17.50       11.44     10.53 o
  13   2   4      362.38      385.73     37.81 o
  14   2   4     1316.12     1294.71     70.49 o
  15   2   4       99.74       94.52     18.99 o
  16   2   4       62.04       73.60     16.57 o
  17   2   4        0.91       -2.97     11.99 o
  18   2   4      191.64      194.04     31.48 o
  19   2   4       97.64       99.47     22.54 o
  20   2   4        5.22        2.57      7.31 o
  21   2   4       13.41       15.53     12.26 o
 -23   3   4        1.19       21.11     16.38 o
 -22   3   4       22.87       37.82     20.00 o
 -21   3   4        5.45        8.70     16.84 o
 -20   3   4       23.20       19.47     20.41 o
 -19   3   4      330.46      329.41     51.40 o
 -18   3   4       17.13       34.07     16.98 o
 -17   3   4        3.71       -0.34     13.46 o
 -16   3   4      245.35      182.58     49.09 o
 -15   3   4        4.94       62.60     29.54 o
 -14   3   4        1.56       13.88      3.19 o
 -13   3   4        5.43        9.25      1.13 o
 -12   3   4      417.23      382.54     64.35 o
 -11   3   4      180.46      167.60     40.97 o
 -10   3   4        1.43       31.63     22.89 o
  -9   3   4        3.04       25.50     25.34 o
  -8   3   4       92.13      114.24     19.02 o
  -7   3   4     2152.81     2146.79     81.67 o
  -6   3   4     4193.72     4196.77     90.52 o
  -5   3   4      389.45      491.73     30.16 o
  -4   3   4      388.30      440.00     25.38 o
  -3   3   4      677.83      638.82     82.76 o
  -2   3   4       36.44       41.79     11.09 o
  -1   3   4       10.29        7.86      1.71 o
   0   3   4     5172.52     5249.64     86.45 o
   1   3   4      936.96      854.64     24.16 o
   2   3   4      685.58      557.73     20.13 o
   3   3   4       94.21      104.68      9.52 o
   4   3   4      128.77      142.42     11.81 o
   5   3   4     1589.04     1655.27     52.08 o
   6   3   4      191.80      180.04     18.40 o
   7   3   4        2.42        0.78      4.93 o
   8   3   4      791.78      784.52     53.02 o
   9   3   4      430.61      417.06     23.42 o
  10   3   4      318.73      332.05     37.84 o
  11   3   4      151.69      146.48     22.71 o
  12   3   4      141.54      164.96     25.19 o
  13   3   4       35.05       73.85     17.75 o
  14   3   4       11.36       21.68     10.33 o
  15   3   4       44.60       33.93     13.25 o
  16   3   4        4.57       -4.39      9.17 o
  17   3   4      217.41      204.06     30.01 o
  18   3   4       22.80       28.63     11.72 o
  19   3   4        5.02       -0.16     13.22 o
  20   3   4        3.91       -1.87      9.08 o
 -22   4   4        4.75       -5.00     17.14 o
 -21   4   4        1.50       15.63     12.23 o
 -20   4   4        4.90       20.52     13.68 o
 -19   4   4        2.63        6.30     21.18 o
 -18   4   4      369.84      411.82     55.84 o
 -17   4   4      159.57      172.51     36.60 o
 -16   4   4      190.10      223.77     40.76 o
 -15   4   4      732.48      803.21     70.70 o
 -14   4   4       55.36      101.17     26.76 o
 -13   4   4      621.53      621.28     58.41 o
 -12   4   4     1538.26     1475.84     84.98 o
 -11   4   4      141.34      130.39     25.63 o
 -10   4   4        0.05       24.87     13.96 o
  -9   4   4      531.33      527.16     44.17 o
  -8   4   4      577.54      625.22     51.42 o
  -7   4   4     1320.59     1482.77     67.05 o
  -6   4   4      184.43      182.01     20.71 o
  -5   4   4      173.16      227.10     22.15 o
  -4   4   4       53.37       54.00      8.42 o
  -3   4   4     1461.02     1780.99    119.83 o
  -2   4   4        0.23       -3.96     10.76 o
  -1   4   4      256.82      240.09     26.48 o
   0   4   4      296.78      333.47     30.92 o
   1   4   4      205.26      230.09     21.43 o
   2   4   4     1855.43     1857.53     43.20 o
   3   4   4      845.11      774.14     46.57 o
   4   4   4      308.16      221.61     24.28 o
   5   4   4     1178.92     1331.96     50.67 o
   6   4   4      679.52      617.50     45.87 o
   7   4   4      302.73      312.74     33.44 o
   8   4   4      646.77      703.79     53.44 o
   9   4   4      480.72      556.39     48.75 o
  10   4   4      189.13      201.25     31.38 o
  11   4   4       30.41       18.14      8.41 o
  12   4   4       71.60       90.89     23.15 o
  13   4   4        0.02        7.90     12.28 o
  14   4   4      232.25      253.82     32.33 o
  15   4   4        4.14        8.48     17.38 o
  16   4   4       14.32       10.50      8.35 o
  17   4   4        0.14        0.25      7.79 o
  18   4   4        3.50       23.59      8.11 o
  19   4   4       12.20       20.60     10.86 o
 -20   5   4       11.84        6.71      8.15 o
 -19   5   4      115.56       69.83     24.73 o
 -18   5   4       42.48       53.41     19.25 o
 -17   5   4       19.68       18.95     20.01 o
 -16   5   4       29.01       44.03     17.00 o
 -15   5   4       18.03       -0.31     12.19 o
 -14   5   4        5.24        2.23     11.18 o
 -13   5   4       14.68        8.59     22.87 o
 -12   5   4       23.84       10.27     17.07 o
 -11   5   4        4.77       13.25     37.76 o
 -10   5   4      260.36      248.49     32.62 o
  -9   5   4       12.83       21.10      9.90 o
  -8   5   4        4.99       31.69     13.06 o
  -7   5   4      361.55      384.44     34.45 o
  -6   5   4        6.28       -4.69      4.95 o
  -5   5   4      294.15      346.00     27.25 o
  -4   5   4        3.11       -1.85      8.51 o
  -3   5   4      582.69      627.79     79.45 o
  -2   5   4      146.02      146.26     23.52 o
  -1   5   4      161.92      168.82     25.49 o
   0   5   4       25.08       23.02      7.81 o
   1   5   4      406.94      476.96     41.75 o
   2   5   4      585.52      577.55     18.11 o
   3   5   4      262.46      210.66     27.56 o
   4   5   4        0.15       -1.44      4.56 o
   5   5   4      118.90       73.07     17.34 o
   6   5   4       96.98       97.50     20.19 o
   7   5   4       54.74       41.88     15.10 o
   8   5   4      371.03      307.24     37.00 o
   9   5   4       88.61       66.22     17.45 o
  10   5   4      212.67      222.00     34.20 o
  11   5   4       38.31       45.38     17.23 o
  12   5   4        3.76       -2.08      6.42 o
  13   5   4      401.89      425.20     51.92 o
  14   5   4        1.17        8.30     11.29 o
  15   5   4      110.36      156.69     26.83 o
  16   5   4        4.80       15.72     10.81 o
  17   5   4       12.55       13.00      7.11 o
  18   5   4        4.10       -1.36     12.29 o
 -19   6   4       28.00       12.24     24.15 o
 -18   6   4       64.67       60.98     20.79 o
 -17   6   4       99.22       94.24     30.97 o
 -16   6   4        2.80      -11.41     12.68 o
 -15   6   4        5.41        9.66      9.54 o
 -14   6   4       19.36       15.65     11.52 o
 -13   6   4        8.22        2.65     11.03 o
 -12   6   4      290.07      309.73     41.32 o
 -11   6   4      497.19      590.01     55.80 o
 -10   6   4       79.90       81.38     19.12 o
  -9   6   4      717.45      657.61     53.66 o
  -8   6   4       45.43       38.10     11.18 o
  -7   6   4     1017.76     1008.91     57.83 o
  -6   6   4       86.19       99.12     16.38 o
  -5   6   4      230.85      170.21     39.59 o
  -4   6   4       14.16       -5.76     21.32 o
  -3   6   4      317.40      376.19     42.72 o
  -2   6   4       89.49      108.61     22.13 o
  -1   6   4       48.02       52.95     15.47 o
   0   6   4       62.02       70.75     19.11 o
   1   6   4      184.56      167.67     26.68 o
   2   6   4       49.65       49.00     13.81 o
   3   6   4      541.09      509.55     48.77 o
   4   6   4       48.86       47.35     13.56 o
   5   6   4        1.18        2.55     10.99 o
   6   6   4      739.84      637.12     55.23 o
   7   6   4       29.65       24.41     12.08 o
   8   6   4      147.96      156.10     27.89 o
   9   6   4        1.07       -1.04      9.76 o
  10   6   4        0.09       -3.41     17.91 o
  11   6   4        2.53       -3.33      8.20 o
  12   6   4       16.08       15.16      7.60 o
  13   6   4       70.52       68.17     21.31 o
  14   6   4        0.80        5.60     10.06 o
  15   6   4       13.60        1.43      4.61 o
  16   6   4       21.92       15.90     17.55 o
 -16   7   4        6.49       -3.29      5.02 o
 -15   7   4        7.81       34.23     25.57 o
 -14   7   4       13.00       41.12     24.83 o
 -13   7   4        1.10      -17.44     15.78 o
 -12   7   4       84.14      106.05     43.29 o
 -11   7   4       23.31       20.87     19.09 o
 -10   7   4      150.38      198.76     55.99 o
  -9   7   4       21.89       50.80     30.05 o
  -8   7   4       42.67       55.59     32.27 o
  -7   7   4       83.78       89.19     37.96 o
  -6   7   4       95.08      103.05     38.58 o
  -5   7   4       22.19       25.83     13.41 o
  -4   7   4      445.48      504.08     55.27 o
  -3   7   4       19.64        9.90      5.72 o
  -2   7   4       88.18      106.55     24.29 o
  -1   7   4      609.52      589.84     58.10 o
   0   7   4      367.41      409.91     47.88 o
   1   7   4      237.14      221.99     34.89 o
   2   7   4        0.81       -0.52     11.81 o
   3   7   4      120.34      113.97     22.05 o
   4   7   4       19.86       17.72      6.63 o
   5   7   4       10.52       13.70      9.38 o
   6   7   4      180.94      193.84     33.04 o
   7   7   4       74.91       69.82     20.59 o
   8   7   4       15.67       15.52      9.94 o
   9   7   4      189.83      197.16     34.50 o
  10   7   4       55.85       51.22     27.47 o
  11   7   4        0.10        3.71     10.51 o
  12   7   4       28.22       30.43     24.64 o
  13   7   4       43.82       31.48     20.46 o
  14   7   4        4.10      -10.90     19.69 o
 -13   8   4        5.56       -8.81     16.59 o
 -12   8   4       63.69       85.62     36.56 o
 -11   8   4       35.61       54.08     31.07 o
 -10   8   4       70.18      102.18     42.03 o
  -9   8   4        6.67        4.18      3.68 o
  -8   8   4        1.77       -2.47      7.32 o
  -7   8   4       70.50       84.61     38.08 o
  -6   8   4      142.59      151.62     34.81 o
  -5   8   4       60.46       94.58     27.63 o
  -4   8   4      144.89      181.75     35.75 o
  -3   8   4        0.00        6.33     11.58 o
  -2   8   4        0.05        3.77      4.07 o
  -1   8   4       40.43       51.03     20.70 o
   0   8   4        1.11       -4.39      8.02 o
   1   8   4       21.76       16.81     10.56 o
   2   8   4        4.15       -3.36      5.75 o
   3   8   4       71.57       83.57     23.50 o
   4   8   4        1.48       -6.49      7.66 o
   5   8   4       10.27       21.87     16.77 o
   6   8   4      133.56      108.47     40.90 o
   7   8   4        0.01        1.43      8.03 o
   8   8   4       31.49       20.06     15.29 o
   9   8   4        1.83        0.80      6.00 o
  10   8   4        0.63       15.18     13.33 o
  -8   9   4       98.38      141.71     38.30 o
  -7   9   4       99.30      150.61     37.13 o
  -6   9   4        2.03       13.33     13.28 o
  -5   9   4       47.01       63.24     24.92 o
  -4   9   4       77.60      135.55     32.91 o
  -3   9   4        0.05       -1.60      4.08 o
  -2   9   4        1.71        7.81     13.97 o
  -1   9   4       86.20      115.53     44.94 o
   0   9   4        8.42       19.22     25.77 o
   1   9   4        6.82       13.85     21.85 o
   2   9   4       18.29       27.54     26.55 o
   3   9   4       10.00       13.21     19.24 o
   4   9   4       54.67       73.93     44.20 o
   5   9   4        9.34       24.79     26.84 o
 -24   1   5       36.96       39.67     38.02 o
 -23   1   5      143.16      164.26     40.89 o
 -22   1   5       21.22       20.91     20.92 o
 -21   1   5        3.35       13.09     14.22 o
 -20   1   5      218.24      234.86     42.52 o
 -19   1   5      314.66      289.81     46.26 o
 -18   1   5        0.02       -6.36     14.60 o
 -17   1   5      134.98      163.27     32.83 o
 -16   1   5      212.92      197.11     33.93 o
 -15   1   5       14.39       29.41     14.37 o
 -14   1   5      437.53      398.12     45.30 o
 -13   1   5      590.88      570.70     52.26 o
 -12   1   5      688.14      707.00     56.71 o
 -11   1   5      845.05      891.05     61.38 o
 -10   1   5        9.28       20.95      7.51 o
  -9   1   5     6340.78     6484.97    150.79 o
  -8   1   5      487.83      456.36     37.74 o
  -7   1   5      457.46      508.08     25.43 o
  -6   1   5     5035.39     5571.19     72.02 o
  -5   1   5       79.81      128.76     10.21 o
  -4   1   5       19.80       18.00      4.17 o
  -3   1   5     1164.07     1251.31     26.30 o
  -2   1   5     1579.02     1574.28     22.08 o
  -1   1   5      752.20      684.54     23.86 o
   0   1   5      850.46      843.73     21.53 o
   1   1   5       46.22       58.65      6.15 o
   2   1   5      356.49      428.07     15.28 o
   3   1   5       89.07       82.12      8.21 o
   4   1   5     2456.32     2497.17     43.58 o
   5   1   5      621.72      521.59     22.41 o
   6   1   5      947.64      878.92     33.53 o
   7   1   5      934.91      997.59     37.67 o
   8   1   5      893.67      955.24     61.69 o
   9   1   5      325.96      374.61     39.02 o
  10   1   5        3.63       -3.55      8.86 o
  11   1   5      167.99      190.65     30.53 o
  12   1   5      538.12      492.37     50.71 o
  13   1   5      365.83      393.26     46.72 o
  14   1   5       88.13       95.12     24.91 o
  15   1   5      126.73      155.74     32.25 o
  16   1   5      147.59      137.99     30.11 o
  17   1   5      151.52      151.83     33.33 o
  18   1   5        2.90        8.24      9.25 o
  19   1   5      101.65      103.87     27.01 o
  20   1   5        0.66       11.01     10.14 o
 -23   2   5       11.37       24.31     24.05 o
 -22   2   5        1.54       -1.46     12.46 o
 -21   2   5        5.83        8.18     14.16 o
 -20   2   5       36.82       58.21     30.45 o
 -19   2   5       36.70       21.37     14.81 o
 -18   2   5        0.44       14.20     15.42 o
 -17   2   5       15.16       45.29     28.11 o
 -16   2   5       14.09       86.61     17.99 o
 -15   2   5       10.97        5.12      5.15 o
 -14   2   5       16.75       30.83      9.44 o
 -13   2   5      679.99      825.75     47.39 o
 -12   2   5      721.70      718.46     42.68 o
 -11   2   5      476.61      480.04     34.15 o
 -10   2   5       43.00       50.77     11.28 o
  -9   2   5     1760.71     2158.02     69.23 o
  -8   2   5     1985.03     2175.40     67.45 o
  -7   2   5     1024.44      989.36     43.14 o
  -6   2   5      447.79      534.31     26.28 o
  -5   2   5      314.66      322.27     19.84 o
  -4   2   5     6490.14     6489.54     99.74 o
  -3   2   5      572.07      622.44     89.52 o
  -2   2   5      750.42      707.29     24.63 o
  -1   2   5      434.87      450.53     25.16 o
   0   2   5     1693.12     1545.85     40.64 o
   1   2   5      332.34      371.90     19.09 o
   2   2   5     1539.81     1564.35     46.34 o
   3   2   5     3099.10     2981.86     77.59 o
   4   2   5       79.56       62.83      8.28 o
   5   2   5     1810.29     1714.54     52.62 o
   6   2   5      221.25      208.93     14.26 o
   7   2   5       54.79       39.51     11.10 o
   8   2   5      226.98      222.43     17.30 o
   9   2   5        9.56       13.08      8.93 o
  10   2   5      159.19      168.00     22.47 o
  11   2   5        1.92       21.12     16.04 o
  12   2   5       76.64       61.46     15.89 o
  13   2   5      285.04      290.51     31.86 o
  14   2   5       39.95       39.80     11.27 o
  15   2   5        2.96        6.78      9.68 o
  16   2   5        7.06       -0.90      4.05 o
  17   2   5      120.24      138.13     25.54 o
  18   2   5        0.74       -7.52     18.47 o
  19   2   5        3.58       -6.51     17.46 o
  20   2   5       39.36       63.89     23.63 o
 -23   3   5        8.99       49.38     23.61 o
 -22   3   5       64.79       92.98     33.41 o
 -21   3   5      140.87      173.91     38.99 o
 -20   3   5        0.80       12.23     18.25 o
 -19   3   5      152.40      138.94     48.97 o
 -18   3   5      734.75      793.80    110.58 o
 -17   3   5      404.73      373.24     73.85 o
 -16   3   5      623.69      616.84     93.05 o
 -15   3   5      203.39      226.90     53.31 o
 -14   3   5      118.61       88.87     33.32 o
 -13   3   5      425.61      437.28     71.72 o
 -12   3   5       80.05      110.75     37.81 o
 -11   3   5       36.24       35.11     21.62 o
 -10   3   5      436.32      424.31     63.56 o
  -9   3   5      492.89      534.81     69.63 o
  -8   3   5       76.93      104.16     31.49 o
  -7   3   5       49.89       86.06     29.87 o
  -6   3   5     2391.57     2531.73     86.25 o
  -5   3   5        6.28        8.63      6.30 o
  -4   3   5       81.91       98.31     14.40 o
  -3   3   5     1116.33     1142.82     90.44 o
  -2   3   5        0.42       -8.14     13.29 o
  -1   3   5     3556.66     3744.37     80.48 o
   0   3   5       35.47       33.19      6.21 o
   1   3   5      699.22      790.80     24.74 o
   2   3   5     2612.28     2674.20     51.33 o
   3   3   5       26.40       16.38      2.95 o
   4   3   5       19.13       15.05      4.11 o
   5   3   5       72.47       47.82      7.18 o
   6   3   5       43.26       37.79      7.12 o
   7   3   5      133.67      150.93     15.00 o
   8   3   5       17.92       23.74      7.88 o
   9   3   5        0.56        2.78      7.46 o
  10   3   5      107.36      109.96     11.77 o
  11   3   5       22.24       26.61      8.87 o
  12   3   5      322.69      364.96     35.35 o
  13   3   5      147.58      159.96     23.88 o
  14   3   5       34.43       41.59     13.19 o
  15   3   5        1.13        8.10      8.58 o
  16   3   5       30.11       19.08     10.73 o
  17   3   5       19.61       32.18     14.61 o
  18   3   5       21.39       42.82     15.67 o
  19   3   5        2.43        1.95      7.25 o
 -22   4   5       87.07       90.37     30.66 o
 -21   4   5        1.90       24.34     18.19 o
 -20   4   5        4.04       21.83     19.33 o
 -19   4   5       36.18       69.22     25.05 o
 -18   4   5       35.32       90.16     28.52 o
 -17   4   5      371.35      412.07     55.24 o
 -16   4   5      134.79      151.96     33.49 o
 -15   4   5       23.71       72.80     25.43 o
 -14   4   5      175.62      214.00     36.80 o
 -13   4   5      289.74      308.17     42.64 o
 -12   4   5      213.55      240.18     38.57 o
 -11   4   5     1583.24     1725.67     89.03 o
 -10   4   5       38.65       50.49     16.92 o
  -9   4   5       60.55       94.67     21.07 o
  -8   4   5        0.12        7.58      7.48 o
  -7   4   5       58.87       56.68     13.01 o
  -6   4   5      924.56      863.88     44.22 o
  -5   4   5      408.72      426.12     27.37 o
  -4   4   5       42.91       28.88     11.40 o
  -3   4   5      851.04      800.85     84.55 o
  -2   4   5       41.54       35.23      9.94 o
  -1   4   5      960.22     1007.70     51.97 o
   0   4   5     2860.86     2776.03     85.04 o
   1   4   5      175.94      148.63     16.71 o
   2   4   5      389.48      380.44     19.01 o
   3   4   5      712.87      623.80     28.10 o
   4   4   5      375.47      339.31     19.34 o
   5   4   5       17.59       20.06      7.15 o
   6   4   5        0.16        1.98     11.65 o
   7   4   5      417.36      377.44     29.24 o
   8   4   5      117.88      151.74     19.37 o
   9   4   5       98.61       95.24     16.43 o
  10   4   5      116.64       92.32     11.30 o
  11   4   5        2.24        6.26      6.01 o
  12   4   5      125.52      164.22     24.22 o
  13   4   5      453.99      478.41     42.73 o
  14   4   5       54.80       61.73     15.96 o
  15   4   5       19.61       30.82      9.92 o
  16   4   5       67.98       76.60     19.87 o
  17   4   5       22.63       41.99     13.92 o
  18   4   5       60.89       83.63     20.48 o
 -20   5   5       29.70       25.38     15.58 o
 -19   5   5       41.55       39.20     17.48 o
 -18   5   5        5.35       14.63     13.60 o
 -17   5   5        0.05       18.87     14.03 o
 -16   5   5      131.53      129.93     30.37 o
 -15   5   5       39.67       58.17     18.83 o
 -14   5   5       74.70       86.75     22.61 o
 -13   5   5       97.54       90.95     22.87 o
 -12   5   5      103.75       63.58     16.18 o
 -11   5   5       43.97       62.61     15.34 o
 -10   5   5     1508.93     1501.71     80.80 o
  -9   5   5      261.97      234.00     29.11 o
  -8   5   5      215.63      268.27     30.48 o
  -7   5   5        0.79        6.05      7.39 o
  -6   5   5      171.66      149.78     17.51 o
  -5   5   5     1016.63      888.63     35.31 o
  -4   5   5     1864.24     2029.75    146.76 o
  -3   5   5       67.31       75.28     31.47 o
  -2   5   5        7.59       13.38      8.25 o
  -1   5   5      201.29      206.74     26.81 o
   0   5   5      144.68      181.93     25.54 o
   1   5   5      126.17      101.05     18.23 o
   2   5   5       11.40       16.16      2.70 o
   3   5   5      186.42      211.86     15.94 o
   4   5   5       32.32       31.93      6.87 o
   5   5   5     1197.47     1194.95     47.98 o
   6   5   5       27.83       35.43      9.47 o
   7   5   5      170.30      156.18     19.05 o
   8   5   5        8.15        9.62      4.28 o
   9   5   5      146.82      122.77     19.45 o
  10   5   5      157.49      162.90     22.74 o
  11   5   5       51.01       63.96     16.25 o
  12   5   5      289.29      347.07     35.91 o
  13   5   5        1.14        7.88      6.99 o
  14   5   5        0.71       13.65     10.08 o
  15   5   5       20.29       34.30     15.86 o
  16   5   5       10.08        7.19      9.90 o
  17   5   5        0.77       -5.74     10.76 o
 -19   6   5        4.95       13.64     26.18 o
 -18   6   5       17.30        7.30      9.76 o
 -17   6   5        5.77       -4.93     12.89 o
 -16   6   5       46.18       17.94     15.44 o
 -15   6   5        0.24        3.27     16.04 o
 -14   6   5       23.14       17.37      7.22 o
 -13   6   5       92.84      102.49     25.38 o
 -12   6   5       13.66       10.11     10.78 o
 -11   6   5        3.93       13.50     11.09 o
 -10   6   5      313.09      366.74     40.17 o
  -9   6   5      121.12       90.11     18.89 o
  -8   6   5        1.96       -8.45      6.10 o
  -7   6   5      181.72      218.51     24.06 o
  -6   6   5       17.53       10.15      9.07 o
  -5   6   5        3.98      -10.70     21.86 o
  -4   6   5       16.81        2.21      5.15 o
  -3   6   5      180.23      232.38     32.98 o
  -2   6   5      552.79      564.40     50.38 o
  -1   6   5        2.20       -1.40      6.91 o
   0   6   5      346.76      356.23     40.66 o
   1   6   5      433.49      452.53     45.05 o
   2   6   5        8.39        9.88      7.19 o
   3   6   5      202.83      214.09     30.91 o
   4   6   5      453.44      440.51     43.42 o
   5   6   5      299.02      258.89     34.41 o
   6   6   5      965.85      935.92     66.60 o
   7   6   5       24.09       37.63     15.05 o
   8   6   5       14.51       18.63      6.43 o
   9   6   5       14.82       19.15     10.06 o
  10   6   5        0.01       -7.40      8.30 o
  11   6   5       11.34       11.13      0.59 o
  12   6   5       80.99      103.22     38.81 o
  13   6   5        7.57        6.38     12.15 o
  14   6   5       45.36       35.63     24.16 o
  15   6   5        1.37        2.63     16.36 o
 -16   7   5        0.35      -11.71     10.82 o
 -15   7   5        2.18        9.46      5.98 o
 -14   7   5        2.69       -7.91     13.01 o
 -13   7   5       28.22       48.84     34.38 o
 -12   7   5        0.48        3.02      8.83 o
 -11   7   5       37.07       46.27     28.75 o
 -10   7   5       44.65      106.03     43.78 o
  -9   7   5        6.36       -3.43      2.36 o
  -8   7   5        3.05       16.28     18.55 o
  -7   7   5      317.02      313.95     67.70 o
  -6   7   5        8.32       19.40     20.58 o
  -5   7   5      584.80      602.22     60.98 o
  -4   7   5      182.85      185.25     33.30 o
  -3   7   5      434.47      418.11     49.80 o
  -2   7   5      316.03      335.02     42.86 o
  -1   7   5       46.42       74.52     20.60 o
   0   7   5      807.65      870.01     69.31 o
   1   7   5       63.15       67.94     17.73 o
   2   7   5       66.19       49.89     16.09 o
   3   7   5       85.73       72.95     20.23 o
   4   7   5      279.73      281.25     39.77 o
   5   7   5        8.26        2.39      3.43 o
   6   7   5        0.93       -4.67     10.21 o
   7   7   5      106.20       85.06     31.39 o
   8   7   5       55.35       55.77     30.67 o
   9   7   5       36.79       37.74     21.73 o
  10   7   5       58.65       30.93     22.52 o
  11   7   5        0.02       -0.39      7.43 o
  12   7   5       14.01       30.63     22.74 o
  13   7   5       19.36       25.32     21.04 o
 -13   8   5        4.38      -19.69     19.02 o
 -12   8   5        2.43      -11.05     16.14 o
 -11   8   5        1.04       30.88     31.85 o
 -10   8   5        2.01       14.47     10.47 o
  -9   8   5        1.90        5.40     13.72 o
  -8   8   5       26.25       26.18     26.22 o
  -7   8   5        0.27        4.79      8.94 o
  -6   8   5        0.98        1.72      5.30 o
  -5   8   5        0.86        9.99      8.86 o
  -4   8   5       21.75       18.80     12.47 o
  -3   8   5        2.00       -4.34      7.12 o
  -2   8   5       10.70        9.67      9.15 o
  -1   8   5       23.09       40.31     18.00 o
   0   8   5      121.16      128.09     46.24 o
   1   8   5       18.48       31.59     21.79 o
   2   8   5      125.16      169.40     55.43 o
   3   8   5        2.76        9.04     10.35 o
   4   8   5        0.48       -7.44     20.88 o
   5   8   5       11.89       -2.04     16.79 o
   6   8   5        3.29        4.85      1.62 o
   7   8   5        2.87        6.65      9.66 o
   8   8   5       47.19       46.95     29.28 o
   9   8   5       78.57       78.46     36.98 o
  10   8   5        0.26       -6.61     19.71 o
  -8   9   5       17.51       61.24     41.56 o
  -7   9   5      142.31      163.94     56.81 o
  -6   9   5       23.53       33.06     32.21 o
  -5   9   5        0.67        8.85     14.15 o
  -4   9   5       16.43       16.58     20.58 o
  -3   9   5       16.34       12.03      6.87 o
  -2   9   5       20.65       46.69     33.98 o
  -1   9   5        8.34       21.74     21.64 o
   0   9   5        0.16        4.53     21.82 o
   1   9   5       12.03       45.86     36.38 o
   2   9   5        4.57       13.35     16.12 o
   3   9   5        0.72        3.56      7.13 o
   4   9   5        0.21       36.14     31.77 o
 -24   0   6        1.84       12.53     23.00 o
 -23   0   6       71.61       66.74     34.99 o
 -22   0   6       55.98       42.90     31.63 o
 -21   0   6      138.46      114.12     42.54 o
 -20   0   6       54.57       42.83     21.77 o
 -19   0   6      353.08      330.42     72.54 o
 -18   0   6       21.36       17.79     12.22 o
 -17   0   6        0.63       -0.11     12.35 o
 -16   0   6     3139.88     2842.36    189.38 o
 -15   0   6     1504.59     1481.47    131.79 o
 -14   0   6       18.52        7.63     12.27 o
 -13   0   6      337.30      329.34     58.28 o
 -12   0   6      312.56      293.50     52.12 o
 -11   0   6       30.14       33.94     13.49 o
 -10   0   6      265.14      286.58     46.59 o
  -9   0   6      628.26      661.53     67.91 o
  -8   0   6      380.18      474.92     53.91 o
  -7   0   6     3367.83     3302.41     92.89 o
  -6   0   6     6122.46     6032.22    122.40 o
  -5   0   6     7845.23     7533.96    121.88 o
  -4   0   6      418.06      406.10     26.63 o
  -3   0   6     2336.02     2329.65     59.10 o
  -2   0   6     1092.90      968.98     31.78 o
  -1   0   6       15.65        5.86      4.99 o
   0   0   6    10026.38    10254.29    162.09 o
   1   0   6     9985.22    10012.46    129.04 o
   2   0   6      297.24      242.42     21.23 o
   3   0   6      197.61      259.55     26.33 o
   4   0   6     4053.09     4302.87    178.08 o
   5   0   6     4406.64     3923.26     86.36 o
   6   0   6      289.29      226.86     21.24 o
   7   0   6     2951.34     3246.03    104.15 o
   8   0   6      710.87      900.70     56.22 o
   9   0   6       93.98      149.98     25.35 o
  10   0   6       81.44       63.23     14.40 o
  11   0   6       71.75       75.67     28.05 o
  12   0   6       48.48       34.24     19.66 o
  13   0   6      313.01      388.43     69.23 o
  14   0   6      391.58      381.13     71.01 o
  15   0   6      458.43      527.26     85.46 o
  16   0   6      151.88      133.78     43.54 o
  17   0   6       43.23        2.80     14.47 o
  18   0   6       57.44       39.25     14.66 o
  19   0   6        2.87       -9.18     18.89 o
  20   0   6        4.95       30.01     24.60 o
 -24   1   6       60.57       61.94     26.95 o
 -23   1   6       22.43       38.50     19.09 o
 -22   1   6       23.03       21.19     10.24 o
 -21   1   6        1.44        1.73      9.08 o
 -20   1   6      136.52      109.88     30.54 o
 -19   1   6        0.11       25.11     16.50 o
 -18   1   6       41.73       23.49     10.18 o
 -17   1   6       24.04        8.68     16.66 o
 -16   1   6       92.03      116.95     44.88 o
 -15   1   6      206.82      224.88     38.12 o
 -14   1   6       22.63       24.59     15.58 o
 -13   1   6      357.93      388.43     44.31 o
 -12   1   6      163.16      181.85     28.91 o
 -11   1   6      992.97      978.06     64.51 o
 -10   1   6        4.87       14.84      9.30 o
  -9   1   6     2219.64     2473.33     92.17 o
  -8   1   6      372.05      398.42     28.15 o
  -7   1   6      131.10      132.62     12.73 o
  -6   1   6     1539.96     1578.09     39.43 o
  -5   1   6      113.57       77.78      8.21 o
  -4   1   6      679.40      556.11     20.21 o
  -3   1   6     1112.53     1097.89     25.39 o
  -2   1   6     3256.40     3327.97     39.63 o
  -1   1   6      863.78     1055.80     41.42 o
   0   1   6     4260.94     4511.55     57.81 o
   1   1   6     1121.24     1279.62     32.93 o
   2   1   6     1573.25     1847.34     37.87 o
   3   1   6      429.68      348.29     17.24 o
   4   1   6     8019.80     7940.09    121.00 o
   5   1   6      661.06      719.49     30.71 o
   6   1   6      409.28      359.01     22.25 o
   7   1   6      649.95      634.37     31.96 o
   8   1   6      601.37      647.65     52.05 o
   9   1   6     1463.16     1514.81     83.45 o
  10   1   6      637.00      587.06     54.43 o
  11   1   6      326.52      323.99     40.53 o
  12   1   6      246.50      238.68     34.34 o
  13   1   6      217.25      208.46     33.77 o
  14   1   6      357.74      337.81     46.69 o
  15   1   6        2.60        7.29     14.19 o
  16   1   6       48.23       24.31     16.21 o
  17   1   6        7.39        0.10     16.86 o
  18   1   6        2.51       -1.59      9.99 o
  19   1   6        0.33      -19.79     18.59 o
  20   1   6        0.45       -1.09     11.80 o
 -23   2   6       10.56       27.16     24.77 o
 -22   2   6       78.55      113.45     46.64 o
 -21   2   6        7.79       22.66     20.65 o
 -20   2   6        4.58       -2.43     12.54 o
 -19   2   6      118.70       81.82     33.76 o
 -18   2   6       48.78       63.20     21.39 o
 -17   2   6      777.19      762.14     50.90 o
 -16   2   6     1665.24     1739.29     81.36 o
 -15   2   6      125.93      129.51     19.10 o
 -14   2   6      381.88      449.95     36.49 o
 -13   2   6     1893.25     1992.04     75.88 o
 -12   2   6      121.14      121.91     18.16 o
 -11   2   6       79.11       66.21     12.30 o
 -10   2   6     1570.90     1383.03     59.01 o
  -9   2   6      926.65      901.35     46.07 o
  -8   2   6      455.74      482.07     33.02 o
  -7   2   6        0.04        5.54      4.72 o
  -6   2   6        5.70       10.13      6.32 o
  -5   2   6     2719.53     2793.13     92.01 o
  -4   2   6      382.08      596.91     46.53 o
  -3   2   6      423.86      479.87     25.29 o
  -2   2   6      779.59      825.97     28.44 o
  -1   2   6      395.33      351.05     23.72 o
   0   2   6      398.99      341.56     17.50 o
   1   2   6       27.28       38.37      6.56 o
   2   2   6     1171.36      956.85     47.22 o
   3   2   6       18.66       17.95      3.79 o
   4   2   6      618.52      491.75     35.86 o
   5   2   6      203.61      161.11     13.30 o
   6   2   6      320.47      370.65     19.24 o
   7   2   6        0.02       -2.16      3.45 o
   8   2   6      556.68      643.55     31.10 o
   9   2   6       18.64       47.96     12.81 o
  10   2   6        1.55       16.67      9.35 o
  11   2   6       56.41       90.46     16.60 o
  12   2   6       11.51        7.08      3.02 o
  13   2   6       22.27       26.17     10.08 o
  14   2   6      209.20      266.90     43.20 o
  15   2   6      107.61      160.79     34.80 o
  16   2   6       11.33        2.44     15.41 o
  17   2   6        5.97        6.06     13.61 o
  18   2   6       30.63       52.23     20.18 o
  19   2   6        7.87       25.61     15.15 o
 -23   3   6        0.61       18.90     18.19 o
 -22   3   6        7.50        5.99     15.37 o
 -21   3   6        0.51       20.33     23.57 o
 -20   3   6       43.41       13.54     17.63 o
 -19   3   6      115.36      118.78     44.37 o
 -18   3   6      428.61      444.40     84.63 o
 -17   3   6      332.23      328.88     72.61 o
 -16   3   6      223.53      207.43     56.25 o
 -15   3   6      284.53      370.79     76.50 o
 -14   3   6      441.38      524.43     79.95 o
 -13   3   6        8.16       15.78     14.88 o
 -12   3   6      326.52      364.23     64.12 o
 -11   3   6      329.35      288.33     53.04 o
 -10   3   6      703.48      743.91     87.41 o
  -9   3   6      380.69      384.15     59.20 o
  -8   3   6       53.39       52.57     24.67 o
  -7   3   6      947.84      864.24     86.43 o
  -6   3   6      318.10      319.01     30.64 o
  -5   3   6      221.40      188.13     22.55 o
  -4   3   6        5.62        9.21      6.66 o
  -3   3   6       42.66       34.29      4.89 o
  -2   3   6      274.12      297.59     22.17 o
  -1   3   6     1955.51     1839.66     50.56 o
   0   3   6      817.10      832.20     29.81 o
   1   3   6      557.01      538.64     20.75 o
   2   3   6     1433.45     1474.72     37.99 o
   3   3   6      275.32      196.80     15.81 o
   4   3   6       27.95       21.38      5.25 o
   5   3   6      601.31      575.73     30.72 o
   6   3   6      186.84      165.69     14.76 o
   7   3   6       96.26      128.96     14.11 o
   8   3   6      291.87      269.68     19.72 o
   9   3   6        4.05       -4.86      3.24 o
  10   3   6       15.04       18.05      5.83 o
  11   3   6        0.49        8.12      5.04 o
  12   3   6       44.22       57.71     13.90 o
  13   3   6      187.02      213.07     28.31 o
  14   3   6       13.30        8.31      7.27 o
  15   3   6       32.88       39.76     13.05 o
  16   3   6        3.63        3.29      6.98 o
  17   3   6      100.76      114.86     24.45 o
  18   3   6      104.92      118.02     24.45 o
  19   3   6        0.01        1.67      6.24 o
 -22   4   6       28.29       57.46     25.67 o
 -21   4   6        3.79       22.77     13.19 o
 -20   4   6        6.38        6.29     15.75 o
 -19   4   6       80.42       65.94     24.00 o
 -18   4   6       53.01       97.57     29.32 o
 -17   4   6       40.82       82.91     25.92 o
 -16   4   6      164.84      200.02     37.59 o
 -15   4   6      203.35      258.21     40.18 o
 -14   4   6       17.73        8.85     15.68 o
 -13   4   6       62.97      103.89     33.85 o
 -12   4   6      134.43      134.98     39.85 o
 -11   4   6       68.51       80.88     37.66 o
 -10   4   6      233.36      269.82     55.45 o
  -9   4   6      490.88      484.98     72.91 o
  -8   4   6      157.59      182.81     25.48 o
  -7   4   6      594.19      634.79     41.52 o
  -6   4   6       18.36       14.86      5.86 o
  -5   4   6      701.54      660.01     27.60 o
  -4   4   6      173.63      227.80     46.64 o
  -3   4   6     1601.92     1701.81    125.58 o
  -2   4   6        8.77       21.31      7.65 o
  -1   4   6       18.15       21.84      8.61 o
   0   4   6       17.98        8.08      5.01 o
   1   4   6      233.89      264.65     22.27 o
   2   4   6      518.23      542.49     23.35 o
   3   4   6       49.89       53.65      8.56 o
   4   4   6       22.48       22.02      3.74 o
   5   4   6      792.68      743.94     46.98 o
   6   4   6        7.13       16.21      5.34 o
   7   4   6      121.03      111.18     15.28 o
   8   4   6      400.14      352.21     29.20 o
   9   4   6      168.79      178.53     21.94 o
  10   4   6       21.70        6.66      7.00 o
  11   4   6       33.86       46.72     11.80 o
  12   4   6       25.12       25.74      7.89 o
  13   4   6        0.11       16.32      8.85 o
  14   4   6        1.85        1.24      3.97 o
  15   4   6       25.50       29.78     11.02 o
  16   4   6       10.45       30.69     17.42 o
  17   4   6       19.99       26.62     17.07 o
  18   4   6        2.58       -0.06     12.67 o
 -20   5   6        1.10       -3.20      7.24 o
 -19   5   6       16.03       19.04     13.19 o
 -18   5   6      278.94      263.35     45.65 o
 -17   5   6       68.55       92.83     27.79 o
 -16   5   6       18.62       30.31     15.47 o
 -15   5   6       72.00       38.51     16.23 o
 -14   5   6       47.09       35.62     13.90 o
 -13   5   6      132.60      116.69     25.86 o
 -12   5   6      670.55      658.29     58.28 o
 -11   5   6       37.58       40.67     12.28 o
 -10   5   6      571.86      504.37     46.82 o
  -9   5   6      541.03      603.59     47.31 o
  -8   5   6       22.00       14.83     11.11 o
  -7   5   6      183.66      207.67     22.78 o
  -6   5   6        4.47        9.48      8.90 o
  -5   5   6      104.88       69.20     26.08 o
  -4   5   6       14.31       18.07     15.00 o
  -3   5   6       44.10       48.73     11.99 o
  -2   5   6      168.00      176.11     24.77 o
  -1   5   6        2.75        3.19      8.23 o
   0   5   6       12.84        8.65      8.45 o
   1   5   6      115.48      114.88     19.19 o
   2   5   6       75.31       51.50     10.32 o
   3   5   6       15.68       24.12      4.60 o
   4   5   6      732.50      673.04     32.20 o
   5   5   6       61.18       51.38      8.47 o
   6   5   6       42.75       48.38      8.97 o
   7   5   6      299.96      264.11     24.92 o
   8   5   6       27.94       30.45      8.89 o
   9   5   6      144.73      122.08     18.89 o
  10   5   6       13.39       16.05     11.27 o
  11   5   6       54.04       42.01     11.74 o
  12   5   6        1.78        2.82     16.07 o
  13   5   6        0.82        2.78      6.16 o
  14   5   6        0.00       -2.95      9.93 o
  15   5   6       13.89       25.79     20.77 o
  16   5   6        0.57       -1.22      6.37 o
 -19   6   6        0.06       -2.70      6.81 o
 -18   6   6       24.76       48.01     36.01 o
 -17   6   6       75.43       75.03     40.95 o
 -16   6   6        0.43       -8.94     12.30 o
 -15   6   6       11.54        4.89     14.72 o
 -14   6   6        3.68       14.38     19.12 o
 -13   6   6       39.56       50.62     26.17 o
 -12   6   6      115.42      105.39     39.95 o
 -11   6   6      300.20      351.03     73.42 o
 -10   6   6      297.44      371.34     75.76 o
  -9   6   6      158.77      123.38     42.14 o
  -8   6   6      131.40      110.05     39.96 o
  -7   6   6       31.71       63.92     32.15 o
  -6   6   6      277.57      289.94     62.62 o
  -5   6   6       13.30       -3.44     13.72 o
  -4   6   6      138.04      174.24     29.12 o
  -3   6   6        2.78        3.08      7.83 o
  -2   6   6        5.07        5.72      6.89 o
  -1   6   6      523.68      616.27     52.47 o
   0   6   6       20.44       19.40      9.98 o
   1   6   6      239.92      250.95     32.76 o
   2   6   6      358.90      402.18     41.06 o
   3   6   6     1059.38     1088.59     68.96 o
   4   6   6       10.67       19.47     10.67 o
   5   6   6        3.08        1.41      4.19 o
   6   6   6        0.09        3.88      5.82 o
   7   6   6        3.00       17.20     10.60 o
   8   6   6       24.02       49.96     26.00 o
   9   6   6        4.57        3.75      9.93 o
  10   6   6       17.22       35.40     24.68 o
  11   6   6       93.18       65.73     30.33 o
  12   6   6        6.55      -14.06     19.84 o
  13   6   6        2.59        7.94     13.18 o
  14   6   6       14.59        8.59     16.93 o
 -16   7   6       33.30       41.33     34.10 o
 -15   7   6       38.76       48.80     27.07 o
 -14   7   6       15.49       10.03     17.63 o
 -13   7   6        0.80       22.84     19.40 o
 -12   7   6       23.85        1.67     11.28 o
 -11   7   6       54.78       49.74     29.65 o
 -10   7   6        9.47       23.81     23.62 o
  -9   7   6      127.93      125.22     47.25 o
  -8   7   6       20.19       11.88     12.87 o
  -7   7   6       60.16       90.41     40.09 o
  -6   7   6        0.38        3.44      7.85 o
  -5   7   6       53.24       80.36     22.03 o
  -4   7   6       34.25       51.34     18.69 o
  -3   7   6      105.04      128.15     27.06 o
  -2   7   6        1.47        5.98      5.65 o
  -1   7   6       69.32       50.63     17.18 o
   0   7   6       26.72       23.69      7.36 o
   1   7   6      285.35      307.98     40.32 o
   2   7   6      512.15      560.37     94.34 o
   3   7   6       40.32       45.51     27.11 o
   4   7   6       21.00       10.17     10.95 o
   5   7   6       15.91       15.78      6.88 o
   6   7   6       13.32      -10.69     17.76 o
   7   7   6      154.50      159.07     47.75 o
   8   7   6      332.53      336.36     71.68 o
   9   7   6       52.28       49.01     27.31 o
  10   7   6        0.74      -15.46     14.35 o
  11   7   6      144.06      136.94     47.97 o
  12   7   6       44.87       42.51     28.00 o
 -13   8   6       11.07        0.73      9.19 o
 -12   8   6       18.44       46.95     35.32 o
 -11   8   6        0.73       -3.79     12.16 o
 -10   8   6       19.14        1.89      8.06 o
  -9   8   6       43.72       55.12     35.83 o
  -8   8   6      131.17      133.33     51.59 o
  -7   8   6       93.61      111.21     29.31 o
  -6   8   6       41.00       45.99     18.71 o
  -5   8   6      126.85      147.10     51.18 o
  -4   8   6       97.26      112.09     44.49 o
  -3   8   6        0.24       12.69      8.36 o
  -2   8   6       30.94       43.83     30.57 o
  -1   8   6       47.88       52.50     34.78 o
   0   8   6       27.91       41.98     30.68 o
   1   8   6       56.83       59.76     33.30 o
   2   8   6       12.45       10.15      6.94 o
   3   8   6       11.76      -10.37     17.15 o
   4   8   6       53.45       60.85     31.03 o
   5   8   6        0.24        6.13     11.87 o
   6   8   6        7.81        5.29     18.10 o
   7   8   6       90.22      102.01     46.19 o
   8   8   6       38.61       29.36     23.73 o
   9   8   6        0.34       10.00     10.79 o
  -7   9   6       24.58       51.15     36.26 o
  -6   9   6       74.28      108.58     40.41 o
  -5   9   6        2.87       -6.44      7.86 o
  -4   9   6       11.95       34.96     26.51 o
  -3   9   6       33.33       36.44     23.59 o
  -2   9   6       88.50      103.63     43.70 o
  -1   9   6        5.92       29.86     26.73 o
   0   9   6        0.25       22.37     31.83 o
   1   9   6        3.80       20.43     24.53 o
   2   9   6        5.43        6.70     17.89 o
   3   9   6        0.02       25.59     31.52 o
 -24   1   7       27.36       31.05     19.22 o
 -23   1   7      248.16      291.21     53.69 o
 -22   1   7       25.93       26.72     15.36 o
 -21   1   7        0.70       -4.12      8.75 o
 -20   1   7      286.06      324.88     51.28 o
 -19   1   7      456.46      425.78     56.60 o
 -18   1   7       30.62       31.03      6.09 o
 -17   1   7       92.43       87.55     23.65 o
 -16   1   7      220.62      195.51     34.14 o
 -15   1   7       36.34       47.46     14.22 o
 -14   1   7       34.45       28.04     14.00 o
 -13   1   7      152.24      158.05     29.06 o
 -12   1   7     1220.17     1081.83     71.25 o
 -11   1   7      840.54      849.62     60.20 o
 -10   1   7      292.92      298.97     33.72 o
  -9   1   7       33.25       38.62      6.72 o
  -8   1   7     2019.09     2009.07     65.67 o
  -7   1   7     1764.75     1855.09     50.75 o
  -6   1   7     1500.57     1654.65     45.49 o
  -5   1   7      208.79      231.20     14.19 o
  -4   1   7      418.40      363.15     16.38 o
  -3   1   7        0.37       -0.33      0.84 o
  -2   1   7      550.41      539.39     16.44 o
  -1   1   7      194.54      221.49     11.90 o
   0   1   7     1382.86     1304.94     29.91 o
   1   1   7     1294.16     1147.99     29.65 o
   2   1   7      242.75      230.05     14.75 o
   3   1   7     1557.32     1550.78     69.05 o
   4   1   7      673.20      642.31     45.12 o
   5   1   7      563.65      465.99     25.87 o
   6   1   7        4.52        4.13      2.96 o
   7   1   7     1125.46     1157.77     53.26 o
   8   1   7      879.55      992.68     66.75 o
   9   1   7       87.50       75.06     16.21 o
  10   1   7       33.53       35.50      9.05 o
  11   1   7      267.24      272.13     37.66 o
  12   1   7      148.92      155.26     29.11 o
  13   1   7      234.53      233.51     38.16 o
  14   1   7      134.81      126.95     29.17 o
  15   1   7       68.43       99.80     26.43 o
  16   1   7        0.28        8.75     38.65 o
  17   1   7       39.25       57.05     21.93 o
  18   1   7        7.82        4.03     15.64 o
  19   1   7        8.84        8.89     21.76 o
 -23   2   7        3.24       13.62     18.66 o
 -22   2   7       37.11       32.70     26.95 o
 -21   2   7       14.97       -5.23      9.00 o
 -20   2   7        0.98       -2.24      8.82 o
 -19   2   7       28.86       28.13      3.57 o
 -18   2   7       61.36       76.26     23.04 o
 -17   2   7       15.98        9.19      7.82 o
 -16   2   7     1733.54     1676.15     77.60 o
 -15   2   7       29.15       19.50      7.26 o
 -14   2   7        1.51       -1.08      7.09 o
 -13   2   7       35.83       16.80      7.31 o
 -12   2   7      464.13      426.32     34.21 o
 -11   2   7      213.38      197.05     22.73 o
 -10   2   7       47.74       76.88     12.43 o
  -9   2   7       15.41       16.83      4.57 o
  -8   2   7      654.11      646.44     38.92 o
  -7   2   7        4.71        0.34      2.75 o
  -6   2   7       19.07       36.85      6.95 o
  -5   2   7        6.64       25.26      6.87 o
  -4   2   7      937.98      914.63     35.93 o
  -3   2   7       22.90       82.57     25.00 o
  -2   2   7       34.53       18.22      4.80 o
  -1   2   7      557.74      658.20    101.53 o
   0   2   7     3984.36     4070.90     82.31 o
   1   2   7      157.57      138.09     22.52 o
   2   2   7       91.46       61.55     10.28 o
   3   2   7       27.20       17.12      5.43 o
   4   2   7       29.33       17.94      5.50 o
   5   2   7      479.84      458.33     24.46 o
   6   2   7        9.69       12.49      6.83 o
   7   2   7      510.65      544.58     29.54 o
   8   2   7      357.87      364.16     29.47 o
   9   2   7      153.96      192.91     21.52 o
  10   2   7        5.27       -2.43     11.58 o
  11   2   7        2.44      -13.31     10.95 o
  12   2   7      128.16      141.46     30.06 o
  13   2   7      154.68      174.41     32.95 o
  14   2   7        0.16       18.45     16.62 o
  15   2   7       28.65       36.15     16.91 o
  16   2   7      347.38      354.46     52.23 o
  17   2   7        5.11       17.73     22.83 o
  18   2   7      122.49      164.08     37.54 o
 -23   3   7       78.12       97.74     47.67 o
 -22   3   7       15.52       10.80     17.45 o
 -21   3   7       10.84       13.99     22.59 o
 -20   3   7       66.79       57.06     33.71 o
 -19   3   7       72.20       61.96     33.20 o
 -18   3   7       13.68       22.27     29.61 o
 -17   3   7       35.35       46.83     26.94 o
 -16   3   7      194.43      194.42     54.33 o
 -15   3   7      566.50      614.53     58.24 o
 -14   3   7       13.02       49.83     34.31 o
 -13   3   7      414.63      575.25     85.98 o
 -12   3   7     1388.65     1571.87     87.62 o
 -11   3   7       16.60       14.12     42.98 o
 -10   3   7      300.51      416.17     65.29 o
  -9   3   7     1523.80     1598.75    167.90 o
  -8   3   7      255.54      418.63     82.19 o
  -7   3   7       87.38      145.41     21.04 o
  -6   3   7      831.62      801.30     47.49 o
  -5   3   7     2207.42     2325.72     76.07 o
  -4   3   7      922.62     1061.20     47.01 o
  -3   3   7        4.64        4.26      1.94 o
  -2   3   7     2270.54     2087.67     41.90 o
  -1   3   7       33.74       31.44      7.04 o
   0   3   7      901.32      832.83     56.78 o
   1   3   7       27.16       23.69      5.48 o
   2   3   7      184.32      182.78     11.85 o
   3   3   7       66.90       77.32      8.01 o
   4   3   7      104.97      126.46     11.94 o
   5   3   7       23.91       45.64      7.86 o
   6   3   7       64.57       85.26     10.51 o
   7   3   7       19.54       11.57      5.96 o
   8   3   7       19.12       15.70      4.66 o
   9   3   7       22.12       26.33      4.81 o
  10   3   7        7.23        3.99      4.79 o
  11   3   7       78.57       68.98     14.25 o
  12   3   7        7.61        2.10      7.21 o
  13   3   7       48.40       38.91     11.92 o
  14   3   7       25.66       26.56     10.89 o
  15   3   7        1.55        7.55     11.65 o
  16   3   7       21.23       45.21     21.04 o
  17   3   7        5.05        7.82     14.83 o
  18   3   7       37.03       62.24     22.47 o
 -22   4   7       10.86       37.02     20.30 o
 -21   4   7       28.64       50.16     22.13 o
 -20   4   7       51.10       71.62     23.69 o
 -19   4   7       90.74      145.04     34.46 o
 -18   4   7       18.77       24.01     21.58 o
 -17   4   7        0.94       22.80     22.72 o
 -16   4   7        0.57       21.96     19.35 o
 -15   4   7        0.13       15.65     19.62 o
 -14   4   7      464.55      447.97     78.76 o
 -13   4   7        0.28        0.88     15.52 o
 -12   4   7      255.81      290.39     59.74 o
 -11   4   7     1287.94     1317.90    126.44 o
 -10   4   7       19.58       10.42     15.27 o
  -9   4   7       77.92      148.03     45.38 o
  -8   4   7       58.19       50.84     23.41 o
  -7   4   7       95.20      119.23     35.90 o
  -6   4   7       10.34       36.61     11.29 o
  -5   4   7      263.57      249.92     16.03 o
  -4   4   7      142.94      122.08     18.81 o
  -3   4   7      213.34      217.65     24.33 o
  -2   4   7       32.61       20.24      6.42 o
  -1   4   7      661.86      684.23     36.95 o
   0   4   7        0.08       -1.62      1.91 o
   1   4   7      924.05     1045.01     40.47 o
   2   4   7      695.96      752.79     27.92 o
   3   4   7      119.44      140.94     13.11 o
   4   4   7       28.72       21.00      7.22 o
   5   4   7      415.32      399.22     26.89 o
   6   4   7      286.36      292.20     20.17 o
   7   4   7       28.33       21.67      6.68 o
   8   4   7        0.83       -3.57      5.99 o
   9   4   7      372.68      362.00     24.70 o
  10   4   7        4.97       -0.31      4.81 o
  11   4   7        1.04        2.18      4.34 o
  12   4   7      112.20      139.96     22.38 o
  13   4   7        1.38        1.03      9.63 o
  14   4   7        0.04        6.67     10.39 o
  15   4   7      104.91      133.76     31.60 o
  16   4   7        0.67       -5.00      8.05 o
  17   4   7       14.88       15.61      6.86 o
 -20   5   7        3.36       17.84     15.83 o
 -19   5   7       15.88       30.80     17.15 o
 -18   5   7       11.87       30.49     18.10 o
 -17   5   7        5.53       15.54     14.41 o
 -16   5   7        0.37        6.62     12.10 o
 -15   5   7      151.29      115.57     27.44 o
 -14   5   7       80.59      104.38     24.32 o
 -13   5   7       26.73       18.65      8.26 o
 -12   5   7      135.41      136.38     26.59 o
 -11   5   7        0.64        0.75     19.50 o
 -10   5   7        0.07        1.29      5.89 o
  -9   5   7       58.41       41.76     10.83 o
  -8   5   7       28.39       30.90     21.31 o
  -7   5   7      224.80      268.96     23.40 o
  -6   5   7      506.05      509.84     78.61 o
  -5   5   7       24.54       21.95     11.87 o
  -4   5   7      208.40      245.23     52.72 o
  -3   5   7      717.75      779.00     52.10 o
  -2   5   7      428.06      495.33     39.85 o
  -1   5   7        5.43        3.60      3.00 o
   0   5   7        2.87       -0.08      3.23 o
   1   5   7      876.23     1028.28     54.55 o
   2   5   7       59.58       46.80      9.27 o
   3   5   7       23.12       11.99     11.01 o
   4   5   7       97.61       80.40     14.96 o
   5   5   7      307.91      370.78     35.47 o
   6   5   7        9.68        1.14      5.11 o
   7   5   7       17.88        9.40      7.43 o
   8   5   7      310.72      396.02     71.11 o
   9   5   7       88.77      158.35     45.32 o
  10   5   7       56.07       55.64     28.62 o
  11   5   7       24.60       25.89     19.32 o
  12   5   7      190.12      210.77     57.48 o
  13   5   7       51.24       76.51     36.70 o
  14   5   7        1.16        5.34     14.74 o
  15   5   7       65.68       73.76     36.44 o
 -18   6   7        0.01        9.77      6.30 o
 -17   6   7        2.52       -2.21     15.10 o
 -16   6   7        4.82       28.79     28.75 o
 -15   6   7        0.06       19.09     18.15 o
 -14   6   7        1.45        9.85      8.98 o
 -13   6   7      229.20      254.46     64.38 o
 -12   6   7       23.27       16.57     17.19 o
 -11   6   7        2.57        2.18      8.99 o
 -10   6   7      118.48      116.85     40.17 o
  -9   6   7      308.10      289.36     65.55 o
  -8   6   7       30.92       17.07     15.63 o
  -7   6   7      729.17      684.27     99.13 o
  -6   6   7        0.21       13.71     18.40 o
  -5   6   7      148.48      150.94     45.50 o
  -4   6   7       84.21       82.91     18.25 o
  -3   6   7       10.94       11.63      9.80 o
  -2   6   7      952.12     1098.24     68.57 o
  -1   6   7        5.77       -7.06      6.79 o
   0   6   7      430.30      471.09     43.19 o
   1   6   7      333.51      322.40     36.28 o
   2   6   7      274.03      277.94     62.04 o
   3   6   7       69.61       65.31     26.63 o
   4   6   7       39.27       37.83     14.57 o
   5   6   7      174.32      165.64     45.90 o
   6   6   7        0.84       -2.47      8.56 o
   7   6   7        3.77       -2.76     11.01 o
   8   6   7      107.84      128.48     44.20 o
   9   6   7        7.63        1.40      5.70 o
  10   6   7        6.26       25.42     23.50 o
  11   6   7       58.98      102.27     41.08 o
  12   6   7        3.35        8.90      9.24 o
  13   6   7       23.41       32.59     25.41 o
  14   6   7       60.37       84.59     39.59 o
 -16   7   7        2.04       13.47     29.57 o
 -15   7   7        0.79        7.29     10.18 o
 -14   7   7       46.83       53.51     31.37 o
 -13   7   7       65.36       95.22     40.83 o
 -12   7   7       20.50       21.43     12.95 o
 -11   7   7        0.97       -7.92     15.25 o
 -10   7   7       39.79       74.77     35.75 o
  -9   7   7       25.48        6.63     10.83 o
  -8   7   7        0.68       13.92     20.77 o
  -7   7   7       56.50       40.44     23.47 o
  -6   7   7      149.24      177.85     32.30 o
  -5   7   7      128.45      116.48     25.63 o
  -4   7   7      106.33      124.71     25.56 o
  -3   7   7       19.05       27.97     20.51 o
  -2   7   7      174.22      145.77     46.76 o
  -1   7   7       67.44       78.83     32.03 o
   0   7   7       63.59       33.04     19.62 o
   1   7   7      128.84      135.55     48.57 o
   2   7   7      317.24      347.95     76.17 o
   3   7   7       23.98        7.25     10.46 o
   4   7   7        2.25        6.71      7.62 o
   5   7   7       20.89       17.36      6.89 o
   6   7   7       13.23       21.83     16.95 o
   7   7   7      215.60      171.36     52.03 o
   8   7   7       31.52       10.99      9.39 o
   9   7   7       46.47       47.19     27.35 o
  10   7   7       32.45       36.92     22.97 o
  11   7   7        6.75       24.87     21.27 o
 -12   8   7       40.63       70.80     35.88 o
 -11   8   7        1.22       16.28     23.93 o
 -10   8   7        0.01        9.85     15.63 o
  -9   8   7        0.84        1.61      5.26 o
  -8   8   7       23.62        1.37     21.07 o
  -7   8   7       27.87       45.53     31.74 o
  -6   8   7      160.61      198.05     64.28 o
  -5   8   7       38.83       65.78     36.36 o
  -4   8   7      102.46      106.70     44.94 o
  -3   8   7       72.48       84.83     43.13 o
  -2   8   7      154.31      201.50     62.56 o
  -1   8   7        9.13       12.34     17.44 o
   0   8   7        7.22       19.13     23.74 o
   1   8   7       10.40       31.52     28.94 o
   2   8   7        0.70       -5.65     13.32 o
   3   8   7        8.47       14.53     13.17 o
   4   8   7        8.44       21.25      6.25 o
   5   8   7       16.53       18.81     14.37 o
   6   8   7       15.83       12.77     18.01 o
   7   8   7       13.33       27.96     27.10 o
  -5   9   7        0.03        5.24      8.41 o
  -4   9   7       24.49        7.32     10.21 o
  -3   9   7        0.47        9.54      8.65 o
  -2   9   7        0.17       25.77     29.13 o
  -1   9   7        3.26      -12.52      9.32 o
   0   9   7        0.11        7.82     26.36 o
 -24   0   8        0.95       14.49     21.92 o
 -23   0   8        4.61        5.81     11.25 o
 -22   0   8        6.47        1.30      2.48 o
 -21   0   8        0.05       -1.26      7.82 o
 -20   0   8        9.90       32.67     24.07 o
 -19   0   8      559.51      645.79    102.59 o
 -18   0   8        1.10        4.19      8.34 o
 -17   0   8      170.73      161.07     47.56 o
 -16   0   8     1005.98     1083.14    117.21 o
 -15   0   8     2062.14     2046.66    156.04 o
 -14   0   8     1708.20     1729.84    138.66 o
 -13   0   8     2283.63     2592.12    158.81 o
 -12   0   8     3120.81     3154.29    169.92 o
 -11   0   8      252.13      256.38     50.05 o
 -10   0   8     1288.92     1449.08    107.76 o
  -9   0   8     2147.19     2106.80    123.12 o
  -8   0   8     1239.73     1355.68     93.10 o
  -7   0   8     2291.35     2174.99    110.96 o
  -6   0   8      145.04      154.63     19.92 o
  -5   0   8       30.76       70.59     12.22 o
  -4   0   8        7.77       10.18      3.98 o
  -3   0   8      752.87      950.51     40.78 o
  -2   0   8     2296.01     2191.31     70.57 o
  -1   0   8      924.60      971.99     46.24 o
   0   0   8      983.72      863.52     36.57 o
   1   0   8      559.85      575.70     30.60 o
   2   0   8       11.24       10.26     11.79 o
   3   0   8      728.46      654.19     47.52 o
   4   0   8     1929.08     1736.91    118.89 o
   5   0   8        0.04        2.29      7.01 o
   6   0   8       22.10       34.00     38.64 o
   7   0   8       19.16        8.59      8.34 o
   8   0   8      113.55      157.17     40.00 o
   9   0   8      523.60      668.62     85.31 o
  10   0   8       13.43       38.00     23.35 o
  11   0   8        2.91       11.32     17.89 o
  12   0   8      273.38      329.43     65.84 o
  13   0   8       72.85       85.38     34.08 o
  14   0   8       48.55       58.83     36.64 o
  15   0   8       13.71       43.72     29.56 o
  16   0   8      162.46      215.57     60.96 o
  17   0   8       43.79      115.77     47.11 o
  18   0   8       24.09       73.76     38.45 o
 -24   1   8       25.30       17.95     18.50 o
 -23   1   8       17.59       21.14     15.69 o
 -22   1   8        0.02       -8.12     11.37 o
 -21   1   8        3.49        3.48      7.32 o
 -20   1   8        1.35       -3.24     19.11 o
 -19   1   8        0.28        0.58     10.38 o
 -18   1   8      576.44      510.88     45.43 o
 -17   1   8      107.81       85.99     15.87 o
 -16   1   8       65.86       66.65     22.40 o
 -15   1   8        1.05        7.41     10.75 o
 -14   1   8       23.36       15.22      8.33 o
 -13   1   8      687.15      648.72     58.66 o
 -12   1   8       67.80      102.65     25.19 o
 -11   1   8     1304.79     1365.72     61.87 o
 -10   1   8      832.12      901.74     48.49 o
  -9   1   8      381.11      394.28     31.77 o
  -8   1   8     2481.04     2666.92     78.14 o
  -7   1   8      566.86      593.53     29.25 o
  -6   1   8      159.42      166.22     14.45 o
  -5   1   8      173.65      192.76     14.42 o
  -4   1   8      676.04      794.06     23.35 o
  -3   1   8        0.42        2.04      1.45 o
  -2   1   8      114.50       95.02      8.56 o
  -1   1   8     1235.77     1125.54     31.62 o
   0   1   8     1638.12     1811.29     68.22 o
   1   1   8       23.87       27.69      4.12 o
   2   1   8     2246.18     2486.45     65.41 o
   3   1   8        9.66        8.50      2.78 o
   4   1   8      153.08      123.74     13.15 o
   5   1   8      777.43      692.49     33.12 o
   6   1   8      607.88      579.87     31.58 o
   7   1   8       54.77       94.79     16.88 o
   8   1   8       46.77       79.54     22.88 o
   9   1   8      172.61      210.12     35.07 o
  10   1   8       70.90       90.41     23.37 o
  11   1   8        0.97       20.38     14.03 o
  12   1   8      140.51      153.74     30.50 o
  13   1   8      159.31      179.01     36.01 o
  14   1   8        1.43       -2.61     19.02 o
  15   1   8        2.07       -5.72     24.85 o
  16   1   8       10.59        5.34     23.06 o
  17   1   8        8.97       13.10     23.72 o
  18   1   8        0.35       10.27     23.82 o
 -23   2   8       28.31       13.45     19.92 o
 -22   2   8       19.30       18.28     11.52 o
 -21   2   8       17.06       23.08     14.12 o
 -20   2   8        4.64        2.77     12.02 o
 -19   2   8      118.11       88.06     27.53 o
 -18   2   8        1.98        0.50      5.55 o
 -17   2   8        5.58        0.93      8.59 o
 -16   2   8       28.99       22.95     10.73 o
 -15   2   8      497.02      498.71     41.56 o
 -14   2   8      457.53      479.03     39.99 o
 -13   2   8      219.85      255.02     27.65 o
 -12   2   8       13.33        0.16     12.18 o
 -11   2   8       43.27       41.67      4.61 o
 -10   2   8      128.22       97.91     16.17 o
  -9   2   8        1.19        0.11      4.42 o
  -8   2   8       17.20       15.80      5.77 o
  -7   2   8      570.15      691.71     32.01 o
  -6   2   8     2910.46     3201.87     75.63 o
  -5   2   8     2078.72     2083.54    100.46 o
  -4   2   8       60.00       48.81      8.35 o
  -3   2   8      998.72      999.08     29.51 o
  -2   2   8     3209.44     3215.07    110.73 o
  -1   2   8      780.50      584.59    106.01 o
   0   2   8       84.35       53.14      9.91 o
   1   2   8      784.43      782.23     32.98 o
   2   2   8     3169.26     3400.00     81.26 o
   3   2   8      224.34      156.39     40.81 o
   4   2   8      433.10      363.92     45.67 o
   5   2   8      502.02      482.14     25.93 o
   6   2   8      474.72      381.04     24.26 o
   7   2   8      170.32      150.72     15.43 o
   8   2   8      413.38      470.77     35.79 o
   9   2   8      170.29      224.56     26.10 o
  10   2   8        0.19        3.69      6.39 o
  11   2   8       10.62        9.20     20.80 o
  12   2   8       26.26       17.00      9.17 o
  13   2   8       42.62       42.36     13.51 o
  14   2   8       13.08       15.84     16.16 o
  15   2   8       45.58       33.34     18.86 o
  16   2   8        9.62        4.98     15.84 o
  17   2   8        6.69        8.14     23.09 o
  18   2   8       22.91       16.62      6.92 o
 -23   3   8        6.23       18.83     18.66 o
 -22   3   8        4.24      -16.05     20.44 o
 -21   3   8        1.12        2.39      6.40 o
 -20   3   8        0.08       14.30     17.58 o
 -19   3   8       20.39       21.18     22.54 o
 -18   3   8      359.87      352.59     76.54 o
 -17   3   8       73.13       77.97     32.74 o
 -16   3   8      151.30      184.01     34.52 o
 -15   3   8      568.25      611.07     63.02 o
 -14   3   8      455.50      554.20     62.44 o
 -13   3   8       17.98       61.84     35.77 o
 -12   3   8      600.69      710.47     81.57 o
 -11   3   8      434.97      477.03     96.00 o
 -10   3   8       54.02       45.89     47.73 o
  -9   3   8       40.94      104.09     35.44 o
  -8   3   8      172.44      263.19     81.15 o
  -7   3   8     1220.96     1331.18     63.17 o
  -6   3   8        1.36        6.29      5.36 o
  -5   3   8      100.81       96.19     14.91 o
  -4   3   8       54.81       66.57      9.96 o
  -3   3   8      727.24      786.64     40.90 o
  -2   3   8       88.24      101.58     22.76 o
  -1   3   8       12.17        7.50      6.53 o
   0   3   8        3.89        3.82      4.52 o
   1   3   8      211.08      250.89     22.22 o
   2   3   8       14.43       26.32      8.56 o
   3   3   8      402.41      324.31     30.80 o
   4   3   8        5.73        4.16      3.73 o
   5   3   8      191.82      171.35     17.21 o
   6   3   8      590.39      595.37     40.31 o
   7   3   8        3.52        0.20      5.56 o
   8   3   8       33.90       17.63      4.34 o
   9   3   8      279.81      282.34     27.26 o
  10   3   8      240.36      199.84     32.35 o
  11   3   8       39.50       27.66      5.61 o
  12   3   8        0.26       -1.68     12.39 o
  13   3   8        0.52       -5.86      7.76 o
  14   3   8       27.39       31.12     11.64 o
  15   3   8       42.84       31.70     31.67 o
  16   3   8       21.69       17.42      8.61 o
  17   3   8        0.51      -10.12     10.41 o
 -22   4   8        0.31       20.41     17.29 o
 -21   4   8       55.93       93.28     30.75 o
 -20   4   8        7.45       20.33     20.75 o
 -19   4   8        5.87       -5.84     12.32 o
 -18   4   8       34.27       75.70     35.06 o
 -17   4   8      152.90      163.73     54.42 o
 -16   4   8       80.79       78.37     35.25 o
 -15   4   8      168.90      206.47     55.73 o
 -14   4   8      786.46      788.50    106.17 o
 -13   4   8        1.08      -12.35     16.07 o
 -12   4   8      588.82      577.84     86.87 o
 -11   4   8      820.89      804.13    100.21 o
 -10   4   8       95.72      120.76     41.36 o
  -9   4   8      164.16      144.72     46.14 o
  -8   4   8        7.41      -12.25     16.57 o
  -7   4   8       27.90       46.28     20.53 o
  -6   4   8      151.87      225.26     26.94 o
  -5   4   8        9.11        2.17      4.26 o
  -4   4   8       74.95       67.43     13.16 o
  -3   4   8      196.68      246.01     16.90 o
  -2   4   8        5.08        5.38      2.69 o
  -1   4   8      106.95       84.60      7.82 o
   0   4   8      129.25      122.49      8.39 o
   1   4   8        2.02        0.07      3.95 o
   2   4   8       37.95       55.48      6.18 o
   3   4   8       10.84       13.26      3.79 o
   4   4   8      437.62      390.04     23.25 o
   5   4   8      286.59      283.82     21.67 o
   6   4   8        1.19        3.80      2.93 o
   7   4   8       75.44       76.51     13.18 o
   8   4   8        7.51       -4.26     17.51 o
   9   4   8        0.11      -11.01      8.54 o
  10   4   8       40.99       39.71     11.97 o
  11   4   8       17.90       20.64     11.75 o
  12   4   8       29.50       30.57      5.79 o
  13   4   8        1.84       -2.88      9.37 o
  14   4   8        1.78      -10.15     13.07 o
  15   4   8       14.76       30.07     12.64 o
  16   4   8        3.87        5.52     11.24 o
 -20   5   8        0.61       13.60      8.10 o
 -19   5   8        2.15        7.75     13.83 o
 -18   5   8      101.89      126.15     32.44 o
 -17   5   8        3.69        7.19     14.63 o
 -16   5   8       83.53      119.60     31.02 o
 -15   5   8       96.02       86.82     24.93 o
 -14   5   8      153.80      140.04     29.20 o
 -13   5   8      120.65      149.05     28.93 o
 -12   5   8       44.21       43.95     15.29 o
 -11   5   8       16.40       14.70      9.58 o
 -10   5   8      103.86      104.80     20.60 o
  -9   5   8      289.35      321.48     32.55 o
  -8   5   8       58.09       49.95     10.67 o
  -7   5   8       35.90       40.14     10.86 o
  -6   5   8      186.71      233.10     53.42 o
  -5   5   8        8.55        7.14      3.87 o
  -4   5   8      597.85      701.57     49.45 o
  -3   5   8        6.23        5.75      5.73 o
  -2   5   8       17.91       24.58      7.81 o
  -1   5   8        4.68        2.98     10.89 o
   0   5   8       20.95       21.49      8.45 o
   1   5   8     1122.41     1210.71     53.62 o
   2   5   8       37.33       31.63     15.88 o
   3   5   8       22.92       10.53     13.56 o
   4   5   8      449.45      435.30     73.45 o
   5   5   8       24.80       16.37      6.58 o
   6   5   8        9.26        3.20      7.02 o
   7   5   8      144.38       86.83     33.63 o
   8   5   8       31.72       30.71     27.26 o
   9   5   8      193.48      233.99     56.58 o
  10   5   8        0.05      -12.29     19.31 o
  11   5   8        0.08      -14.04     19.57 o
  12   5   8        1.01        0.69      7.05 o
  13   5   8        2.89       -9.96     15.99 o
  14   5   8        8.65       11.60     10.72 o
 -18   6   8        0.58        3.06     22.90 o
 -17   6   8       34.42       65.30     36.54 o
 -16   6   8       20.43       71.09     40.28 o
 -15   6   8       43.43       74.58     36.22 o
 -14   6   8       54.16       29.87     19.90 o
 -13   6   8       21.52       16.77     17.40 o
 -12   6   8       27.73       61.02     30.76 o
 -11   6   8       30.24       48.15     26.66 o
 -10   6   8      526.57      565.88     91.50 o
  -9   6   8      407.36      417.36     81.48 o
  -8   6   8      648.25      708.87    103.57 o
  -7   6   8       41.73       32.75     29.40 o
  -6   6   8      181.88      181.79     53.28 o
  -5   6   8      135.45      159.52     26.58 o
  -4   6   8      112.72      128.57     24.04 o
  -3   6   8       61.21       93.34     19.42 o
  -2   6   8      144.87      160.86     47.18 o
  -1   6   8        0.33       -4.02     18.94 o
   0   6   8       55.06       54.77     29.35 o
   1   6   8       89.38      107.66     39.15 o
   2   6   8        0.07        8.60     17.11 o
   3   6   8      100.17       94.95     37.84 o
   4   6   8        7.25       12.00     10.39 o
   5   6   8       63.94       77.59     32.96 o
   6   6   8       69.94       80.67     35.17 o
   7   6   8       39.47       20.65     16.79 o
   8   6   8        6.26       -1.63     10.84 o
   9   6   8        0.01       -8.57     17.34 o
  10   6   8        0.40      -11.55     14.74 o
  11   6   8       21.71       17.15     10.64 o
  12   6   8        0.15      -15.23     18.24 o
  13   6   8       35.50       36.77     20.77 o
 -16   7   8      116.31      114.77     49.50 o
 -15   7   8        2.07        6.87     24.82 o
 -14   7   8       15.83        4.54      7.54 o
 -13   7   8        3.49       27.30     25.97 o
 -12   7   8       47.83       73.49     36.00 o
 -11   7   8       19.47       21.35     23.09 o
 -10   7   8       26.19       44.06     30.33 o
  -9   7   8       40.74       23.77     20.86 o
  -8   7   8      167.86      182.94     56.92 o
  -7   7   8       11.67       15.59     13.27 o
  -6   7   8       54.25       52.68     31.92 o
  -5   7   8        2.19       -2.30      3.15 o
  -4   7   8        6.79        6.31      8.77 o
  -3   7   8        0.35       -3.45     10.20 o
  -2   7   8       96.80       82.41     35.80 o
  -1   7   8       65.53       65.02     31.62 o
   0   7   8      198.14      217.01     60.39 o
   1   7   8       11.57       13.73     16.19 o
   2   7   8       61.10       42.56     21.18 o
   3   7   8        8.77       -2.60     15.82 o
   4   7   8       13.58       16.61     14.09 o
   5   7   8        2.25       -3.46     15.74 o
   6   7   8      100.56      109.97     31.02 o
   7   7   8       26.95       38.08     26.63 o
   8   7   8        0.03       -5.17     12.24 o
   9   7   8       15.38       18.57     16.76 o
  10   7   8       43.97       54.90     30.60 o
 -12   8   8       62.67      132.19     53.42 o
 -11   8   8       82.96      101.23     45.44 o
 -10   8   8       21.53       19.35     23.56 o
  -9   8   8       15.54       41.73     33.06 o
  -8   8   8        2.92       28.23     27.64 o
  -7   8   8       10.24       11.15      3.55 o
  -6   8   8       11.68       24.24     18.92 o
  -5   8   8       33.89       49.55     18.37 o
  -4   8   8       61.86       36.88     28.59 o
  -3   8   8        0.95        5.92     19.58 o
  -2   8   8      252.22      315.10     78.24 o
  -1   8   8        2.54       11.57     21.13 o
   0   8   8       18.23       12.84      4.99 o
   1   8   8       90.84      110.73     46.58 o
   2   8   8      207.28      266.48     71.53 o
   3   8   8        0.03        1.46     21.76 o
   4   8   8        3.87       -1.59     11.04 o
   5   8   8      303.73      403.32     87.68 o
   6   8   8       99.60      143.92     56.08 o
 -23   1   9       17.22       16.26     14.21 o
 -22   1   9       92.82      110.75     31.71 o
 -21   1   9      189.03      172.91     38.40 o
 -20   1   9      192.66      180.25     37.61 o
 -19   1   9        0.86       -4.44      8.25 o
 -18   1   9       13.86        8.72      9.91 o
 -17   1   9       75.49       59.46     11.85 o
 -16   1   9      243.06      221.48     28.22 o
 -15   1   9      771.02      697.58     50.90 o
 -14   1   9      606.95      575.35     45.05 o
 -13   1   9      180.52      218.58     26.35 o
 -12   1   9     1834.05     1853.81     76.63 o
 -11   1   9      271.24      253.99     26.73 o
 -10   1   9       68.90       53.31     12.30 o
  -9   1   9       90.38       87.51     14.62 o
  -8   1   9     2382.95     2436.35     76.18 o
  -7   1   9      372.49      379.22     23.67 o
  -6   1   9      533.95      581.36     27.82 o
  -5   1   9     1879.25     2102.59     51.25 o
  -4   1   9      994.15     1074.97     32.75 o
  -3   1   9     2774.82     3052.93     72.36 o
  -2   1   9       83.47      104.34     17.96 o
  -1   1   9      290.50      276.62     17.49 o
   0   1   9      107.86       94.38      8.93 o
   1   1   9       41.45       45.24      7.18 o
   2   1   9        1.41       -0.01      3.26 o
   3   1   9       29.70       17.73      5.66 o
   4   1   9        6.39        1.38      5.25 o
   5   1   9       17.24       10.36      3.17 o
   6   1   9      159.07      189.76     18.60 o
   7   1   9       38.21       52.00     14.97 o
   8   1   9        0.01        4.53      4.80 o
   9   1   9        0.01       -0.84     16.06 o
  10   1   9       29.08       55.22     18.60 o
  11   1   9        7.70       -2.01      5.23 o
  12   1   9       22.29       20.32     10.43 o
  13   1   9        0.53        8.35     12.61 o
  14   1   9       65.73       99.17     28.35 o
  15   1   9        0.00       21.76     15.01 o
  16   1   9        0.13       18.95     13.90 o
  17   1   9        0.40       13.93     13.26 o
 -23   2   9        5.66       -6.46      9.50 o
 -22   2   9        0.03       -1.36     13.22 o
 -21   2   9       80.77       68.08     26.84 o
 -20   2   9        4.08        7.23      9.82 o
 -19   2   9       23.22       15.04     11.55 o
 -18   2   9       51.63       41.31     12.37 o
 -17   2   9       12.52        6.14      7.20 o
 -16   2   9      118.92       92.05     16.18 o
 -15   2   9       39.76       37.75      7.52 o
 -14   2   9       45.31       32.37      7.59 o
 -13   2   9        7.63       15.48     15.81 o
 -12   2   9      364.62      316.32     31.55 o
 -11   2   9      370.04      347.57     32.47 o
 -10   2   9      478.06      510.63     37.87 o
  -9   2   9       22.58       24.05      6.79 o
  -8   2   9      277.99      273.07     21.09 o
  -7   2   9      608.02      642.92     30.92 o
  -6   2   9      186.41      201.86     16.58 o
  -5   2   9     1979.58     1972.26     45.48 o
  -4   2   9       56.63       93.42     15.71 o
  -3   2   9     1412.40     1564.18     80.19 o
  -2   2   9       14.92       12.75      5.19 o
  -1   2   9      111.29      100.74     16.60 o
   0   2   9        2.72       -2.66      8.28 o
   1   2   9        5.58        3.57      2.89 o
   2   2   9      116.35      141.31     21.99 o
   3   2   9       69.01       75.95     12.56 o
   4   2   9      314.19      320.20     19.84 o
   5   2   9       10.66        6.94      3.24 o
   6   2   9        1.52       -1.22      3.74 o
   7   2   9        2.74        2.12      4.28 o
   8   2   9       26.58       35.22     10.17 o
   9   2   9      109.05      120.49     20.37 o
  10   2   9       94.95      112.70     25.05 o
  11   2   9        0.06       -2.85      1.90 o
  12   2   9        4.47        9.65     12.56 o
  13   2   9       40.39       59.01     21.08 o
  14   2   9        8.16       29.52     15.90 o
  15   2   9       13.37       30.92     17.64 o
  16   2   9        8.46       18.38     14.07 o
  17   2   9       29.78       56.58     24.46 o
 -22   3   9       37.34       77.66     39.96 o
 -21   3   9      205.14      217.45     64.95 o
 -20   3   9       55.79       83.82     40.52 o
 -19   3   9        8.91       12.73     17.03 o
 -18   3   9        4.79      -23.39     19.47 o
 -17   3   9        4.51       37.84     25.42 o
 -16   3   9        0.24        6.62     22.02 o
 -15   3   9       65.04       78.08     23.76 o
 -14   3   9       39.42       66.14     29.59 o
 -13   3   9      233.89      279.29     40.90 o
 -12   3   9      289.29      259.09     38.82 o
 -11   3   9        0.41       13.86     35.52 o
 -10   3   9        2.09       14.91     36.41 o
  -9   3   9     1022.30     1115.66    100.22 o
  -8   3   9        0.76       18.60     52.38 o
  -7   3   9      249.16      275.01     28.58 o
  -6   3   9       71.73       57.77     12.25 o
  -5   3   9      181.16      177.39     19.12 o
  -4   3   9       48.13       50.51      6.56 o
  -3   3   9        2.93        1.51      0.96 o
  -2   3   9       49.86       48.57      9.91 o
  -1   3   9     1131.78     1003.63    169.29 o
   0   3   9      985.27      859.48    137.13 o
   1   3   9       44.18       44.47      7.80 o
   2   3   9        0.08       -0.51      4.38 o
   3   3   9      280.43      271.63     31.00 o
   4   3   9      148.60      118.09     14.95 o
   5   3   9      589.50      599.79     49.57 o
   6   3   9      534.38      550.95     38.01 o
   7   3   9        4.74        3.23      6.47 o
   8   3   9      638.67      655.40     43.50 o
   9   3   9      582.72      654.13     43.72 o
  10   3   9       36.71       57.64     18.59 o
  11   3   9        0.04       -3.33      7.47 o
  12   3   9      216.72      233.48     41.09 o
  13   3   9      262.67      401.49     53.96 o
  14   3   9        8.41       21.88     15.78 o
  15   3   9       47.61       71.87     24.56 o
  16   3   9       59.75       89.82     26.69 o
 -21   4   9       10.88       22.17     29.64 o
 -20   4   9       18.76        2.18     16.07 o
 -19   4   9       15.57       37.81     28.63 o
 -18   4   9       16.38       38.90     30.88 o
 -17   4   9        1.34        1.58     14.01 o
 -16   4   9        5.55       17.62     20.15 o
 -15   4   9       51.66       38.63     30.73 o
 -14   4   9       24.86       33.61     24.74 o
 -13   4   9        0.93       -4.48      8.63 o
 -12   4   9        8.66       16.74     10.97 o
 -11   4   9      196.79      178.34     44.97 o
 -10   4   9      443.47      452.06     75.19 o
  -9   4   9      760.39      784.30     96.72 o
  -8   4   9       12.47       21.23     14.53 o
  -7   4   9        6.99        5.93      3.63 o
  -6   4   9      234.11      231.49     17.86 o
  -5   4   9       28.17       31.76      7.24 o
  -4   4   9        0.99        1.31      5.01 o
  -3   4   9      360.71      364.94     16.76 o
  -2   4   9      134.02      141.08     37.51 o
  -1   4   9      275.89      263.70     51.84 o
   0   4   9      303.12      254.80     49.90 o
   1   4   9        5.66        8.61      9.23 o
   2   4   9      334.31      327.18     26.54 o
   3   4   9      235.36      268.13     28.52 o
   4   4   9        0.85        5.62      4.34 o
   5   4   9        9.64        8.65      5.35 o
   6   4   9      153.76      166.69     26.80 o
   7   4   9        3.02       -1.89     10.92 o
   8   4   9        4.14       -7.07     13.77 o
   9   4   9        0.54        7.38     11.94 o
  10   4   9       62.02       81.78     22.37 o
  11   4   9        5.40       19.11     12.34 o
  12   4   9        0.05       -0.35     11.24 o
  13   4   9       43.77       75.37     24.60 o
  14   4   9      114.53      123.62     44.76 o
  15   4   9        0.02       -0.13      4.52 o
 -20   5   9        0.42       10.68     18.76 o
 -19   5   9        0.26       -0.49     12.88 o
 -18   5   9        0.59       16.60     23.75 o
 -17   5   9       34.24       51.64     34.58 o
 -16   5   9        0.88        6.61     16.31 o
 -15   5   9        6.21        5.45     19.27 o
 -14   5   9        0.03       13.82     25.02 o
 -13   5   9      118.40      167.20     31.62 o
 -12   5   9      145.98      171.58     29.21 o
 -11   5   9       45.12       26.02     21.07 o
 -10   5   9       39.20       89.25     33.06 o
  -9   5   9     1154.72     1237.46    134.36 o
  -8   5   9       69.91       99.45     35.01 o
  -7   5   9       48.67       34.07     16.96 o
  -6   5   9       45.16       46.77     27.24 o
  -5   5   9      863.16      925.91    110.54 o
  -4   5   9     1516.71     1686.26     70.69 o
  -3   5   9       28.07       40.45     11.08 o
  -2   5   9      155.53      184.93     50.81 o
  -1   5   9       39.00       35.81     22.03 o
   0   5   9       49.28       25.19     17.16 o
   1   5   9      461.91      461.82     75.72 o
   2   5   9      320.86      310.10     63.33 o
   3   5   9       32.90       40.00     14.31 o
   4   5   9      116.75      196.26     52.48 o
   5   5   9        4.56       -0.30      8.81 o
   6   5   9       12.83       31.24     24.30 o
   7   5   9       47.28       32.98     18.53 o
   8   5   9       24.73        9.78      9.22 o
   9   5   9       17.12        6.78      8.27 o
  10   5   9      123.70      147.83     49.82 o
  11   5   9      134.46      105.21     42.97 o
  12   5   9        0.41       -2.06     15.02 o
  13   5   9        5.85        6.09      1.85 o
 -18   6   9       15.39       32.99     21.29 o
 -17   6   9        5.51       18.67     20.79 o
 -16   6   9        9.79        8.28      9.95 o
 -15   6   9       24.49       30.34     24.72 o
 -14   6   9       12.34       14.24     20.38 o
 -13   6   9      145.23      157.77     53.93 o
 -12   6   9       18.15       -8.03     15.65 o
 -11   6   9       44.83       67.21     34.73 o
 -10   6   9      174.02      207.14     59.38 o
  -9   6   9       83.11      100.87     39.15 o
  -8   6   9       17.75       21.76     25.38 o
  -7   6   9       65.36       82.61     37.18 o
  -6   6   9        3.90       10.34     12.13 o
  -5   6   9       15.56        9.42     11.67 o
  -4   6   9      214.83      215.06     55.71 o
  -3   6   9        0.67       -6.38     15.81 o
  -2   6   9       46.67       44.49     30.09 o
  -1   6   9      162.14      140.57     43.63 o
   0   6   9       12.70       18.85     16.70 o
   1   6   9       23.95       11.68     18.11 o
   2   6   9        0.02      -25.17     24.50 o
   3   6   9       53.64       22.91     15.97 o
   4   6   9       32.70       11.65     11.40 o
   5   6   9      129.94      124.61     29.81 o
   6   6   9        5.35        2.83      3.20 o
   7   6   9       39.41       40.70     25.83 o
   8   6   9        6.03        0.91     11.23 o
   9   6   9       56.74       56.69     31.21 o
  10   6   9       12.95       32.26     23.83 o
  11   6   9        1.65        0.28     10.44 o
 -15   7   9        4.58        3.65      2.09 o
 -14   7   9        1.18       -2.75      1.83 o
 -13   7   9        2.35       -2.24     11.11 o
 -12   7   9        8.09       15.51     19.42 o
 -11   7   9        3.57        8.31     19.50 o
 -10   7   9        0.80        2.63      7.07 o
  -9   7   9       14.39        9.99     12.94 o
  -8   7   9        0.16       -2.62      9.65 o
  -7   7   9       46.85       70.19     39.82 o
  -6   7   9      520.59      502.21     94.38 o
  -5   7   9       19.67       26.57     24.63 o
  -4   7   9      336.38      349.97     77.62 o
  -3   7   9        3.01       35.73     36.88 o
  -2   7   9      109.70      147.51     52.55 o
  -1   7   9        0.49        3.22     14.08 o
   0   7   9       17.83       45.59     30.05 o
   1   7   9        3.55        5.60      9.94 o
   2   7   9        2.67       18.12     24.17 o
   3   7   9        1.47        1.60     15.22 o
   4   7   9        0.04       -5.39     11.98 o
   5   7   9        4.36        6.30     14.29 o
   6   7   9        0.02       -1.27      8.26 o
   7   7   9      130.89      171.18     39.25 o
   8   7   9       14.28        5.64      9.08 o
   9   7   9        4.13       -1.57     11.30 o
 -11   8   9       36.28       63.02     41.68 o
 -10   8   9       15.35       40.23     31.68 o
  -9   8   9       26.97       39.33     27.86 o
  -8   8   9       14.14       36.04     30.76 o
  -7   8   9       12.64       20.10     14.67 o
  -6   8   9       97.60      134.87     49.51 o
  -5   8   9        0.13       22.16     24.31 o
  -4   8   9       19.54       15.10     21.50 o
  -3   8   9        2.71        1.78     13.69 o
  -2   8   9       25.00       37.58     30.10 o
  -1   8   9       31.22       53.56     33.63 o
   0   8   9        9.72       17.09     23.05 o
   1   8   9       51.84       69.70     37.26 o
   2   8   9        1.63        7.24     16.62 o
   3   8   9        0.34        9.15     12.88 o
   4   8   9        2.04        0.68     11.24 o
 -23   0  10        1.39      -26.37     32.24 o
 -22   0  10       12.92       16.60     21.38 o
 -21   0  10        6.03       -5.41     12.75 o
 -20   0  10       64.13       86.56     37.29 o
 -19   0  10     1087.02     1063.94    131.30 o
 -18   0  10       55.10       56.63     33.87 o
 -17   0  10     1498.59     1383.94    141.08 o
 -16   0  10       19.06       31.33     27.99 o
 -15   0  10      911.67      788.26     98.47 o
 -14   0  10      239.91      254.12     53.32 o
 -13   0  10       15.64       11.06      5.63 o
 -12   0  10       18.51       10.69      3.16 o
 -11   0  10       12.54        6.04     10.01 o
 -10   0  10     1142.46     1145.17     96.29 o
  -9   0  10      422.89      440.61     59.93 o
  -8   0  10      898.31     1081.63     86.38 o
  -7   0  10        1.31       -0.58      3.40 o
  -6   0  10       17.93       23.77      9.87 o
  -5   0  10       26.73       13.87      7.09 o
  -4   0  10     1095.89     1169.42     46.31 o
  -3   0  10      441.08      545.35     39.61 o
  -2   0  10      795.54      851.94     48.62 o
  -1   0  10     1270.77     1211.22     63.87 o
   0   0  10      131.13      175.34     18.47 o
   1   0  10     4403.83     4754.03    100.02 o
   2   0  10     3015.75     3220.24    114.18 o
   3   0  10       13.83       24.04     11.80 o
   4   0  10        7.05        1.91      5.33 o
   5   0  10      485.65      611.68     52.96 o
   6   0  10      557.52      618.08     98.50 o
   7   0  10      356.28      412.98     65.02 o
   8   0  10       66.52       73.38     29.80 o
   9   0  10        1.00       -6.77      7.30 o
  10   0  10      242.11      289.36     59.43 o
  11   0  10       36.06       37.51     20.51 o
  12   0  10       38.68       50.59     27.87 o
  13   0  10       51.72       30.34     25.71 o
  14   0  10        6.48       10.21     12.37 o
  15   0  10        8.70       21.72     17.96 o
  16   0  10        0.91       20.43     27.05 o
 -23   1  10       10.81       25.98     15.07 o
 -22   1  10       25.29       47.25     21.79 o
 -21   1  10       22.00        6.15      9.75 o
 -20   1  10        2.92        7.28     12.02 o
 -19   1  10        1.04       14.92     14.78 o
 -18   1  10        7.15        8.56      8.53 o
 -17   1  10        0.70       10.24     10.76 o
 -16   1  10       77.04       49.24     12.07 o
 -15   1  10       75.46       58.62     17.69 o
 -14   1  10       61.00       46.39     11.66 o
 -13   1  10       28.82       23.71     13.26 o
 -12   1  10       20.84       18.47     11.46 o
 -11   1  10        0.93       -7.47      8.25 o
 -10   1  10      343.94      342.77     30.83 o
  -9   1  10       78.03       99.47     16.18 o
  -8   1  10      113.80       93.53     13.67 o
  -7   1  10       36.52       32.17      6.70 o
  -6   1  10        3.45        6.16      2.25 o
  -5   1  10      127.48      102.20     10.82 o
  -4   1  10      227.99      224.23     15.25 o
  -3   1  10       18.32       29.05      9.21 o
  -2   1  10      104.20      103.50     10.98 o
  -1   1  10      232.32      199.14     16.00 o
   0   1  10       51.25       70.28     10.56 o
   1   1  10        1.92        3.02      3.00 o
   2   1  10      246.90      175.14     14.77 o
   3   1  10      249.43      279.84     22.40 o
   4   1  10      228.90      217.06     18.71 o
   5   1  10       79.30       88.37     11.94 o
   6   1  10       81.68       88.24     13.27 o
   7   1  10       14.39       15.33      4.81 o
   8   1  10      109.16      137.07     26.36 o
   9   1  10       13.67       20.75     12.34 o
  10   1  10       66.49       57.40     19.10 o
  11   1  10       30.31        8.74      6.71 o
  12   1  10       44.17       66.19     21.31 o
  13   1  10       13.47       15.49     11.93 o
  14   1  10       37.40       59.96     22.51 o
  15   1  10        0.20       11.41     13.27 o
  16   1  10       58.32       58.01     23.35 o
 -23   2  10        1.93      -13.58     13.45 o
 -22   2  10        5.32       14.32      8.69 o
 -21   2  10        2.78       -2.75      4.36 o
 -20   2  10      135.42      154.88     36.23 o
 -19   2  10      350.08      310.52     50.27 o
 -18   2  10        0.68        4.68      8.54 o
 -17   2  10       27.32        3.22      6.44 o
 -16   2  10      274.24      282.54     33.90 o
 -15   2  10      782.68      868.34     58.99 o
 -14   2  10       45.24       55.70     10.27 o
 -13   2  10      607.25      667.23     49.08 o
 -12   2  10      411.41      465.52     39.74 o
 -11   2  10      233.39      246.15     27.72 o
 -10   2  10      176.35      161.86     20.58 o
  -9   2  10      286.40      281.16     27.37 o
  -8   2  10      112.13      114.28     12.83 o
  -7   2  10        1.74        2.45      4.53 o
  -6   2  10       21.43       19.02      5.12 o
  -5   2  10      153.31      147.48     12.13 o
  -4   2  10      191.94      200.78     17.73 o
  -3   2  10       37.33       35.56      9.34 o
  -2   2  10      530.09      519.58     35.20 o
  -1   2  10      131.10      145.06     56.31 o
   0   2  10      228.41      164.82     26.00 o
   1   2  10        0.35       -0.78      5.28 o
   2   2  10       46.95       34.35      7.94 o
   3   2  10        2.44        4.92      3.94 o
   4   2  10      119.23      107.49     11.66 o
   5   2  10      438.54      478.96     36.69 o
   6   2  10        7.96        4.93      8.54 o
   7   2  10        1.60        8.76      3.89 o
   8   2  10       31.01       51.52     13.97 o
   9   2  10      167.92      242.22     28.67 o
  10   2  10       50.35       39.07     16.13 o
  11   2  10       19.01       21.37      6.93 o
  12   2  10        5.91       11.33     19.27 o
  13   2  10       23.48       55.17     21.15 o
  14   2  10       31.15       58.38     22.96 o
  15   2  10        9.42       23.32     16.01 o
  16   2  10       13.88       26.19     16.62 o
 -22   3  10       13.75       36.48     35.89 o
 -21   3  10       25.73       64.68     36.51 o
 -20   3  10       36.97       42.77     29.91 o
 -19   3  10       30.24       48.48     28.97 o
 -18   3  10       25.03       34.24     31.76 o
 -17   3  10       54.87       60.66     19.92 o
 -16   3  10       63.83       90.97     26.88 o
 -15   3  10      111.46      136.58     31.07 o
 -14   3  10      295.63      274.85     41.49 o
 -13   3  10       15.80       33.74     26.81 o
 -12   3  10      444.80      447.01     53.05 o
 -11   3  10       22.03       35.34     43.05 o
 -10   3  10      399.77      517.28     55.47 o
  -9   3  10       60.22       97.84     58.45 o
  -8   3  10       71.57       76.47     16.38 o
  -7   3  10       13.11       21.02      6.48 o
  -6   3  10        9.41        7.92      2.71 o
  -5   3  10       10.18       10.72      4.00 o
  -4   3  10      476.83      466.30    102.97 o
  -3   3  10        5.35       16.30      9.90 o
  -2   3  10      281.56      255.47     52.98 o
  -1   3  10      231.68      191.10     23.71 o
   0   3  10       87.15       70.98     14.82 o
   1   3  10       39.59       46.19     10.41 o
   2   3  10      138.33      161.11     20.67 o
   3   3  10        0.01        7.59      7.20 o
   4   3  10      107.90       94.67     19.27 o
   5   3  10      169.76      224.54     30.82 o
   6   3  10       13.43       12.43      7.21 o
   7   3  10        0.21        3.51     11.17 o
   8   3  10      267.95      240.33     27.55 o
   9   3  10        0.53       -1.49     10.11 o
  10   3  10       26.94       21.19     11.92 o
  11   3  10        0.09        3.83      9.95 o
  12   3  10        0.71        2.24     16.97 o
  13   3  10        0.28       10.38      7.38 o
  14   3  10       15.59       21.72     13.05 o
  15   3  10       13.75       16.08     12.20 o
 -21   4  10       23.74       44.75     33.05 o
 -20   4  10        4.69       25.24     23.39 o
 -19   4  10       33.02       33.78     24.17 o
 -18   4  10       29.47       45.77     34.21 o
 -17   4  10      186.11      210.22     62.83 o
 -16   4  10      136.63      157.12     50.08 o
 -15   4  10      369.78      429.05     80.43 o
 -14   4  10      403.05      472.19     84.08 o
 -13   4  10        1.85       -0.83      8.46 o
 -12   4  10      119.15      121.47     40.41 o
 -11   4  10      969.37      931.28    112.61 o
 -10   4  10       23.20       41.80     30.58 o
  -9   4  10      381.07      414.39     72.83 o
  -8   4  10        1.92        8.44      5.84 o
  -7   4  10        4.78        7.51      9.86 o
  -6   4  10       12.30        7.88      6.30 o
  -5   4  10      107.03       66.01     24.15 o
  -4   4  10       30.49       17.67      9.74 o
  -3   4  10      355.24      312.61     53.70 o
  -2   4  10     1045.53      934.38    102.08 o
  -1   4  10        0.03       -3.27     13.47 o
   0   4  10       61.95       51.19     13.10 o
   1   4  10      172.48      150.43     36.74 o
   2   4  10      216.26      265.16     40.42 o
   3   4  10      472.67      520.98     37.60 o
   4   4  10       16.56       29.38     11.13 o
   5   4  10       11.34        5.58     14.16 o
   6   4  10      412.90      492.51     48.23 o
   7   4  10       17.63       11.66      9.40 o
   8   4  10        3.27       -1.20      5.15 o
   9   4  10       12.35        9.93     10.06 o
  10   4  10       19.83       10.45      7.53 o
  11   4  10        3.21        3.61      0.79 o
  12   4  10       12.17        1.69      9.84 o
  13   4  10        6.27      -15.97     15.16 o
  14   4  10        9.92       -0.14     10.97 o
 -19   5  10       20.88       69.97     42.81 o
 -18   5  10       17.14       13.45     20.99 o
 -17   5  10       37.27       34.49     22.95 o
 -16   5  10       18.06        9.67     20.21 o
 -15   5  10       80.93       91.83     39.51 o
 -14   5  10       66.45       77.29     39.26 o
 -13   5  10       52.30       60.48     32.43 o
 -12   5  10       15.23       23.15     25.22 o
 -11   5  10      104.32      113.24     41.84 o
 -10   5  10        0.03       -7.83     13.42 o
  -9   5  10        4.56       25.76     24.70 o
  -8   5  10      132.42      126.36     41.76 o
  -7   5  10       17.40       20.19     20.10 o
  -6   5  10      353.37      301.94     63.04 o
  -5   5  10      166.15      128.06     37.15 o
  -4   5  10        4.29      -24.20     28.46 o
  -3   5  10        2.04       -6.19     13.23 o
  -2   5  10      274.90      295.80     60.80 o
  -1   5  10       77.28       75.51     29.99 o
   0   5  10      185.11      213.31     51.48 o
   1   5  10       15.62        0.90      9.77 o
   2   5  10       68.41       85.47     29.95 o
   3   5  10       68.10       68.74     28.38 o
   4   5  10      107.36       91.87     24.94 o
   5   5  10        4.28        9.73     13.28 o
   6   5  10        6.65       12.20      9.46 o
   7   5  10        3.63        4.53      6.63 o
   8   5  10        8.13       -4.55     12.78 o
   9   5  10        3.89        5.15     14.26 o
  10   5  10        9.69       12.14     15.59 o
  11   5  10       20.97       43.89     30.95 o
  12   5  10        6.49       12.79     22.26 o
 -17   6  10        0.95       -2.72     14.17 o
 -16   6  10        0.89       10.95     15.41 o
 -15   6  10        0.80        5.51      6.79 o
 -14   6  10        2.39        1.61     19.36 o
 -13   6  10       18.92       24.39     21.42 o
 -12   6  10       60.17       48.25     27.25 o
 -11   6  10        7.36       13.08     11.08 o
 -10   6  10      217.31      257.49     67.88 o
  -9   6  10       11.11       28.42     26.22 o
  -8   6  10        9.44        8.38      6.38 o
  -7   6  10       51.74       76.81     35.51 o
  -6   6  10        4.83       30.17     20.02 o
  -5   6  10      233.90      197.08     54.61 o
  -4   6  10       16.23       -3.34     13.50 o
  -3   6  10       68.11       73.63     32.41 o
  -2   6  10        4.06       10.68     16.77 o
  -1   6  10        0.08       -5.36      7.26 o
   0   6  10      134.73      204.74     56.51 o
   1   6  10       71.51       74.52     32.26 o
   2   6  10        1.33       -2.07      8.75 o
   3   6  10      244.47      284.39     65.32 o
   4   6  10       27.77       31.25     16.25 o
   5   6  10        0.02       -0.98     13.66 o
   6   6  10       28.49       41.72     23.71 o
   7   6  10       12.10       20.80     18.41 o
   8   6  10       14.30       26.62     17.68 o
   9   6  10       13.36       13.67     18.92 o
  10   6  10       11.33        7.47     10.19 o
 -14   7  10       32.56       30.30     26.43 o
 -13   7  10        5.80       21.68     20.41 o
 -12   7  10       34.17       60.88     39.10 o
 -11   7  10       12.37        2.94     15.59 o
 -10   7  10       99.42       96.13     46.46 o
  -9   7  10        3.68       32.30     23.96 o
  -8   7  10      179.52      255.65     66.52 o
  -7   7  10       30.01       33.80     22.85 o
  -6   7  10        4.27        4.38     17.98 o
  -5   7  10      210.48      261.42     70.54 o
  -4   7  10        1.45       18.97     26.25 o
  -3   7  10        4.59        8.78     19.73 o
  -2   7  10       12.69       25.57     27.44 o
  -1   7  10        9.80       17.48     18.30 o
   0   7  10       74.43      113.60     41.48 o
   1   7  10        2.74       15.56     21.77 o
   2   7  10       31.61       22.94     16.82 o
   3   7  10       16.66        1.73     11.07 o
   4   7  10        0.52      -25.94     28.65 o
   5   7  10        0.01        3.28     13.74 o
   6   7  10       13.72       15.89     15.45 o
   7   7  10       15.19       12.42     10.56 o
  -9   8  10        1.90        5.24     13.88 o
  -8   8  10       16.97       38.33     29.43 o
  -7   8  10        6.24       17.34     27.18 o
  -6   8  10        0.33      -15.79     19.13 o
  -5   8  10        1.64       -9.84     18.71 o
  -4   8  10       35.01       66.13     39.78 o
  -3   8  10       43.44       81.69     39.96 o
  -2   8  10       12.94        1.45      4.43 o
  -1   8  10       34.70       43.16     35.95 o
   0   8  10      160.34      189.86     59.88 o
   1   8  10        9.55       16.82     27.82 o
   2   8  10       12.48       -0.69     10.71 o
 -23   1  11        4.10        3.50      5.03 o
 -22   1  11      161.73      162.18     38.25 o
 -21   1  11      135.02      130.67     34.10 o
 -20   1  11      179.46      191.28     31.16 o
 -19   1  11        1.50       -2.49      4.51 o
 -18   1  11        0.86       -3.96      8.16 o
 -17   1  11        0.02       -0.06      4.86 o
 -16   1  11        2.23        0.42      7.98 o
 -15   1  11        1.64        1.83     11.18 o
 -14   1  11       82.20       47.81     21.05 o
 -13   1  11      134.11       99.76     14.89 o
 -12   1  11      117.65      117.68     18.08 o
 -11   1  11      426.94      384.65     35.32 o
 -10   1  11       68.02       67.97     16.90 o
  -9   1  11      461.64      436.09     34.72 o
  -8   1  11      576.24      634.19     40.22 o
  -7   1  11       15.03       11.98      5.01 o
  -6   1  11       13.69       15.13      4.41 o
  -5   1  11      231.05      272.50     17.79 o
  -4   1  11      377.34      424.86     27.86 o
  -3   1  11      318.78      325.03     22.82 o
  -2   1  11       76.75       81.65     10.47 o
  -1   1  11      148.84      168.78     13.57 o
   0   1  11        3.21        2.47      4.33 o
   1   1  11      567.19      606.00     20.97 o
   2   1  11      289.85      302.54     15.54 o
   3   1  11        1.09        2.04      2.96 o
   4   1  11        7.25       -1.10      8.00 o
   5   1  11       41.86       58.94     12.78 o
   6   1  11      312.87      357.48     34.53 o
   7   1  11      139.55      178.09     24.62 o
   8   1  11       79.20       84.87     22.12 o
   9   1  11       51.41       57.00     17.65 o
  10   1  11        1.59       -1.15      5.69 o
  11   1  11        2.77       -3.01     10.52 o
  12   1  11       33.68       48.95     19.17 o
  13   1  11       20.20       35.33     17.20 o
  14   1  11       35.55       48.67     22.22 o
  15   1  11        0.13        8.25      5.91 o
 -22   2  11        9.33       25.73     17.90 o
 -21   2  11      107.18      109.27     31.78 o
 -20   2  11       26.04       25.85     17.67 o
 -19   2  11       10.95        4.97      6.88 o
 -18   2  11        4.35       -4.10      6.06 o
 -17   2  11       80.71       68.03     14.64 o
 -16   2  11       35.48       19.02     11.30 o
 -15   2  11      111.62       70.25     15.15 o
 -14   2  11      337.33      370.79     37.51 o
 -13   2  11      450.53      466.83     41.61 o
 -12   2  11      591.78      543.78     42.82 o
 -11   2  11      145.71      181.15     22.91 o
 -10   2  11        7.69        7.45      0.93 o
  -9   2  11        0.71       -1.07      2.08 o
  -8   2  11      194.81      245.38     20.32 o
  -7   2  11       22.59       27.71      6.30 o
  -6   2  11        3.16        3.50      3.03 o
  -5   2  11      100.97      115.30     10.46 o
  -4   2  11      454.15      573.44     92.48 o
  -3   2  11      777.16      851.81     65.12 o
  -2   2  11        2.50       51.22     19.24 o
  -1   2  11        6.24       30.29     37.12 o
   0   2  11        0.13       17.43     52.92 o
   1   2  11       35.94       30.84      7.06 o
   2   2  11      127.09      121.99     14.13 o
   3   2  11      447.82      491.61     38.49 o
   4   2  11       45.77       56.08     10.89 o
   5   2  11       84.89       80.85     21.20 o
   6   2  11       39.89       30.76      9.31 o
   7   2  11       47.03       36.68     10.91 o
   8   2  11       52.82       64.20     15.23 o
   9   2  11        2.78        1.15      6.92 o
  10   2  11        1.24        3.42      4.49 o
  11   2  11        0.21       -8.65     13.03 o
  12   2  11        8.54        9.25      8.28 o
  13   2  11        0.17       -6.20      9.04 o
  14   2  11       15.47       13.45      4.16 o
  15   2  11        0.04       -5.02     10.81 o
 -22   3  11      123.03      197.78     64.76 o
 -21   3  11       84.60      108.92     49.06 o
 -20   3  11       16.88       26.62     25.84 o
 -19   3  11       11.74       21.34     19.77 o
 -18   3  11       44.80       36.96     25.92 o
 -17   3  11        2.64       22.36     15.95 o
 -16   3  11        4.95       10.39     15.15 o
 -15   3  11        5.22       30.21     17.95 o
 -14   3  11      181.67      160.17     34.14 o
 -13   3  11       20.59       49.01     18.86 o
 -12   3  11       56.27       46.06     26.86 o
 -11   3  11      187.83      288.21     44.19 o
 -10   3  11      111.00      207.71     60.68 o
  -9   3  11     1746.58     2005.85    108.58 o
  -8   3  11      102.41      188.69     50.20 o
  -7   3  11       11.09       15.24     44.96 o
  -6   3  11        5.53        4.76      3.63 o
  -5   3  11      617.07      590.55     43.57 o
  -4   3  11     1713.34     1654.71    147.84 o
  -3   3  11      712.68      722.09     97.57 o
  -2   3  11       87.92      121.60     54.84 o
  -1   3  11       36.16       25.60      8.25 o
   0   3  11       78.61       87.02     17.42 o
   1   3  11      158.31      153.77     28.34 o
   2   3  11       88.69      117.42     18.64 o
   3   3  11       89.21      106.21     18.02 o
   4   3  11        6.45       11.61      3.61 o
   5   3  11      118.46       98.16     15.02 o
   6   3  11       20.00        9.20      5.83 o
   7   3  11        3.24       -0.18      3.69 o
   8   3  11        2.18       -5.58      4.16 o
   9   3  11       15.22        7.46     14.71 o
  10   3  11       59.83       51.01     17.87 o
  11   3  11       23.92       35.53     16.44 o
  12   3  11        0.04        5.48      6.07 o
  13   3  11       24.57       26.92      9.46 o
  14   3  11       19.12       25.15     12.51 o
 -20   4  11       61.19       72.03     37.08 o
 -19   4  11       77.41       80.45     43.53 o
 -18   4  11        8.96       22.05     22.02 o
 -17   4  11       70.00      106.86     43.31 o
 -16   4  11       36.41       29.01     26.23 o
 -15   4  11        6.52       18.53     17.45 o
 -14   4  11      127.33      171.74     53.71 o
 -13   4  11       37.19       36.59     21.37 o
 -12   4  11       28.76       47.70     26.12 o
 -11   4  11       97.27      138.45     45.17 o
 -10   4  11      870.06     1041.52    117.69 o
  -9   4  11        9.24       34.40     31.40 o
  -8   4  11       11.59       19.37     22.86 o
  -7   4  11      339.19      331.28     63.52 o
  -6   4  11      163.10      155.36     40.51 o
  -5   4  11      101.68       78.50     30.49 o
  -4   4  11       84.13      114.66     33.31 o
  -3   4  11      235.14      272.61     56.83 o
  -2   4  11      133.02      108.02     34.81 o
  -1   4  11      162.92      201.03     47.30 o
   0   4  11       11.49        6.48      3.55 o
   1   4  11       31.38       34.56     19.70 o
   2   4  11       63.69       67.28     20.62 o
   3   4  11       40.07       42.87     16.18 o
   4   4  11      299.62      350.11     47.65 o
   5   4  11        0.01        8.83     16.27 o
   6   4  11       27.38       18.70     14.14 o
   7   4  11       54.16       65.17     16.09 o
   8   4  11       13.70       25.36     21.36 o
   9   4  11       76.76       86.89     38.16 o
  10   4  11        0.59        3.71     17.48 o
  11   4  11        2.80       21.37     15.27 o
  12   4  11        1.62      -22.76     26.89 o
  13   4  11        0.27       -3.44     12.37 o
 -19   5  11        7.52       12.65     14.50 o
 -18   5  11        2.14       10.04     22.66 o
 -17   5  11       21.06       16.37     19.20 o
 -16   5  11        6.64       25.17     19.94 o
 -15   5  11       11.05       22.48     20.91 o
 -14   5  11        3.78       -3.38      9.82 o
 -13   5  11       51.87       49.38     28.57 o
 -12   5  11      105.51       73.37     33.68 o
 -11   5  11       29.22       50.02     28.06 o
 -10   5  11      307.27      311.32     67.84 o
  -9   5  11      303.70      285.58     65.88 o
  -8   5  11       15.65       29.32     23.71 o
  -7   5  11      246.42      242.63     59.89 o
  -6   5  11      337.95      383.07     73.26 o
  -5   5  11       10.33       -9.86     21.97 o
  -4   5  11      196.33      197.16     50.78 o
  -3   5  11       27.88       62.40     31.26 o
  -2   5  11      307.03      376.95     73.57 o
  -1   5  11       41.41       52.69     27.00 o
   0   5  11        6.62       -9.54     19.46 o
   1   5  11        0.67        1.25      3.21 o
   2   5  11      132.33      165.27     49.61 o
   3   5  11        2.86        5.55     16.82 o
   4   5  11       48.00       49.17     19.43 o
   5   5  11        1.51        2.66      5.08 o
   6   5  11        8.33       39.99     26.19 o
   7   5  11       29.80       54.86     31.02 o
   8   5  11      105.12      125.99     48.07 o
   9   5  11       97.37      129.33     46.84 o
  10   5  11       27.47       61.77     31.52 o
  11   5  11       17.02       51.85     34.21 o
 -17   6  11       15.05       10.37     14.82 o
 -16   6  11       12.90       11.70     10.39 o
 -15   6  11       25.48       17.17     19.87 o
 -14   6  11        6.65       15.67     18.34 o
 -13   6  11        0.04       -2.98     14.88 o
 -12   6  11       15.15        6.03      7.51 o
 -11   6  11       48.53       39.92     29.41 o
 -10   6  11        0.16       15.83     20.39 o
  -9   6  11       32.38       18.96     20.67 o
  -8   6  11        0.03        2.61      8.66 o
  -7   6  11        4.13       -1.20      6.02 o
  -6   6  11       34.74        9.99     13.00 o
  -5   6  11        3.11        3.97      0.62 o
  -4   6  11        0.09      -10.47     18.67 o
  -3   6  11      118.26      105.69     40.84 o
  -2   6  11        9.70       20.93     13.29 o
  -1   6  11        1.92        4.17      9.17 o
   0   6  11      300.28      301.49     68.52 o
   1   6  11        5.41       14.75     11.46 o
   2   6  11        2.56       -3.35     13.62 o
   3   6  11       38.30       16.58     19.96 o
   4   6  11       10.40       16.81     18.12 o
   5   6  11        2.65       -8.68     12.50 o
   6   6  11       39.44       59.08     22.86 o
   7   6  11       73.17       54.09     31.79 o
   8   6  11        1.79       -3.64     14.89 o
   9   6  11       15.31        9.82      9.55 o
 -13   7  11        8.28        9.72     19.11 o
 -12   7  11        1.61        7.98     24.48 o
 -11   7  11        4.92       26.55     24.74 o
 -10   7  11       30.66       40.63     29.30 o
  -9   7  11       12.09       22.95     22.20 o
  -8   7  11       41.11       31.65     22.42 o
  -7   7  11       13.46        3.31      6.71 o
  -6   7  11      182.42      228.14     66.99 o
  -5   7  11       15.53       27.57     26.50 o
  -4   7  11      138.38      182.02     58.75 o
  -3   7  11       12.29       26.26     25.15 o
  -2   7  11      155.47      174.23     58.39 o
  -1   7  11      132.74      184.78     59.77 o
   0   7  11        3.97       14.53     14.91 o
   1   7  11       12.91       -4.76     13.89 o
   2   7  11        0.79       -7.75     14.90 o
   3   7  11        6.44       16.78     24.92 o
   4   7  11       12.93       22.65     20.52 o
   5   7  11        5.45      -16.18     21.04 o
   6   7  11       11.96       -3.28     16.72 o
  -7   8  11        1.93       23.67     26.10 o
  -6   8  11        7.91       26.55     26.86 o
  -5   8  11        0.57      -15.40     21.70 o
  -4   8  11       17.40       40.88     31.05 o
  -3   8  11       16.85       30.86     28.16 o
  -2   8  11        7.66      -13.38     12.86 o
  -1   8  11        2.03        8.91     22.31 o
 -23   0  12        4.25       -1.84      2.67 o
 -22   0  12        3.48       14.59     15.99 o
 -21   0  12        0.92       16.89     19.09 o
 -20   0  12      114.53      114.79     45.24 o
 -19   0  12       98.33      130.11     47.75 o
 -18   0  12      205.33      223.42     58.00 o
 -17   0  12       54.91       51.84     29.83 o
 -16   0  12      671.01      627.10     92.40 o
 -15   0  12      675.86      665.61     91.27 o
 -14   0  12        0.93      -10.16     17.67 o
 -13   0  12        7.11        7.79     10.09 o
 -12   0  12      213.21      196.90     44.44 o
 -11   0  12      426.10      507.94     69.46 o
 -10   0  12      126.43      166.82     37.61 o
  -9   0  12        0.60        2.23      3.96 o
  -8   0  12       13.07       39.09     17.07 o
  -7   0  12      109.17       94.54     34.12 o
  -6   0  12       60.29       31.84     25.95 o
  -5   0  12        6.09        3.56      5.72 o
  -4   0  12        0.08        1.10      8.12 o
  -3   0  12      410.42      423.13     37.17 o
  -2   0  12      143.05      109.37     51.42 o
  -1   0  12      159.06       99.75     45.55 o
   0   0  12       15.67        8.42     21.34 o
   1   0  12      190.14      222.57     22.90 o
   2   0  12       44.36       57.99     12.04 o
   3   0  12      119.32       97.45     16.47 o
   4   0  12      270.30      282.31     53.33 o
   5   0  12       10.13       36.50     72.17 o
   6   0  12       22.05       48.81     36.21 o
   7   0  12        3.59       12.97     16.72 o
   8   0  12      233.92      311.22     64.22 o
   9   0  12      152.97      173.87     47.60 o
  10   0  12       49.27       57.05     26.21 o
  11   0  12        4.05        3.31      4.95 o
  12   0  12        4.45        9.37      6.73 o
  13   0  12       48.16       83.23     37.89 o
  14   0  12       94.87      122.47     46.88 o
 -22   1  12        0.55       -5.15      5.92 o
 -21   1  12        2.80        1.99     10.13 o
 -20   1  12       21.73        9.99      7.01 o
 -19   1  12       21.58       27.53     10.01 o
 -18   1  12       14.12        0.43      6.37 o
 -17   1  12      277.53      263.35     35.21 o
 -16   1  12        0.99       -6.23      9.67 o
 -15   1  12       91.02       70.46     14.85 o
 -14   1  12       23.73       11.54      6.82 o
 -13   1  12      201.30      217.83     27.81 o
 -12   1  12       45.33       41.89      7.63 o
 -11   1  12      167.53      158.08     21.35 o
 -10   1  12      147.99      162.92     21.77 o
  -9   1  12     1386.08     1523.08     67.45 o
  -8   1  12        0.42        3.84     10.35 o
  -7   1  12      255.43      233.11     18.76 o
  -6   1  12       82.35       86.74     12.02 o
  -5   1  12      187.72      200.37     19.69 o
  -4   1  12       11.03       10.18      6.22 o
  -3   1  12      146.43      124.09     15.78 o
  -2   1  12      607.75      614.17     29.06 o
  -1   1  12       18.04       10.62      7.90 o
   0   1  12      136.13      145.60     14.50 o
   1   1  12      601.70      646.60     23.35 o
   2   1  12       53.16       53.51      9.40 o
   3   1  12        0.24       -4.18      3.82 o
   4   1  12      217.75      232.60     27.53 o
   5   1  12      378.05      453.45     40.75 o
   6   1  12        2.85        2.05      6.78 o
   7   1  12       68.66      115.00     26.25 o
   8   1  12       19.84       42.08     16.98 o
   9   1  12       18.83       19.02     15.05 o
  10   1  12       49.07       48.72     16.20 o
  11   1  12        4.60        5.02     10.28 o
  12   1  12        0.04       -4.08      8.03 o
  13   1  12        4.60       -5.91      9.37 o
  14   1  12       17.92       30.16     14.97 o
 -22   2  12        1.21        3.77     13.42 o
 -21   2  12       51.30       44.95     18.61 o
 -20   2  12       67.05       67.56     22.21 o
 -19   2  12        1.32       -3.75      3.65 o
 -18   2  12       71.33       70.36     17.58 o
 -17   2  12       56.47       46.77     11.95 o
 -16   2  12      116.02      121.98     22.11 o
 -15   2  12       87.52       69.13     14.96 o
 -14   2  12        3.38        4.66      5.48 o
 -13   2  12        5.71        7.28      8.50 o
 -12   2  12       51.54       44.54      8.41 o
 -11   2  12      349.45      362.37     35.29 o
 -10   2  12      630.02      606.19     43.44 o
  -9   2  12       40.73       47.19     12.71 o
  -8   2  12       56.38       64.77     13.68 o
  -7   2  12       42.37       40.41      9.27 o
  -6   2  12      441.92      466.07     30.56 o
  -5   2  12       98.91      181.67     57.27 o
  -4   2  12       13.22       45.43     33.79 o
  -3   2  12        7.20       33.68     64.20 o
  -2   2  12        2.07       76.60     51.38 o
  -1   2  12      377.28      527.55     89.02 o
   0   2  12      430.91      443.79     68.05 o
   1   2  12       97.02       55.10     24.74 o
   2   2  12      298.95      332.65     27.93 o
   3   2  12       61.09       39.61     20.48 o
   4   2  12        2.44        3.54      5.54 o
   5   2  12      109.95      106.55     21.97 o
   6   2  12       47.76       57.11     14.22 o
   7   2  12      161.02      178.23     25.77 o
   8   2  12        3.79        9.43      5.77 o
   9   2  12        0.48        2.66      5.37 o
  10   2  12       31.43       34.79     11.16 o
  11   2  12       14.78       15.39      5.73 o
  12   2  12        2.24        3.52      5.98 o
  13   2  12        0.66       -0.37      6.56 o
 -21   3  12       20.84       12.72     15.28 o
 -20   3  12       16.38       60.20     34.32 o
 -19   3  12       15.86        5.70     13.00 o
 -18   3  12      128.24      121.10     31.82 o
 -17   3  12      101.58       99.91     31.48 o
 -16   3  12      262.42      296.92     47.72 o
 -15   3  12       21.33       21.55     17.31 o
 -14   3  12       53.44       57.94     21.40 o
 -13   3  12      181.23      213.99     38.43 o
 -12   3  12        0.05        4.91     20.92 o
 -11   3  12      317.49      428.57     55.93 o
 -10   3  12      450.78      544.19     76.58 o
  -9   3  12       65.52      112.66     30.09 o
  -8   3  12        0.10       29.28     45.99 o
  -7   3  12       88.98      144.72     70.41 o
  -6   3  12       74.33       81.48     88.45 o
  -5   3  12      162.17      203.80     92.11 o
  -4   3  12      225.67      373.59    210.97 o
  -3   3  12       25.65       12.17      9.78 o
  -2   3  12       22.73       13.20     10.21 o
  -1   3  12       12.58       16.36     10.03 o
   0   3  12      123.04      133.10     35.68 o
   1   3  12       22.21       18.61     14.86 o
   2   3  12       29.68       21.19      5.40 o
   3   3  12       40.15       41.94     10.57 o
   4   3  12        1.63       -0.16      3.27 o
   5   3  12       28.65       14.63     12.27 o
   6   3  12       44.94       35.67     21.81 o
   7   3  12       92.14       97.87     17.57 o
   8   3  12       27.99       44.14     17.38 o
   9   3  12       27.75       41.19     15.53 o
  10   3  12        3.00       -5.66      6.90 o
  11   3  12        1.58        4.06      4.19 o
  12   3  12       11.58       15.00     16.93 o
  13   3  12       16.42       27.01     20.98 o
 -20   4  12        2.20       -2.02      8.84 o
 -19   4  12        0.42       -0.10     11.62 o
 -18   4  12       56.56       90.78     42.65 o
 -17   4  12       42.25       72.30     37.46 o
 -16   4  12       10.36      -12.46     15.36 o
 -15   4  12       36.96       62.01     29.76 o
 -14   4  12       91.83      146.78     49.54 o
 -13   4  12       22.53        9.60     11.29 o
 -12   4  12       10.53        8.85      8.86 o
 -11   4  12      541.75      504.54     85.75 o
 -10   4  12      604.41      717.58     99.88 o
  -9   4  12      395.79      408.70     77.08 o
  -8   4  12      101.38      122.29     42.48 o
  -7   4  12      121.29       82.55     30.20 o
  -6   4  12        6.43       -0.35      1.88 o
  -5   4  12       27.55       23.83      3.86 o
  -4   4  12        7.81       -0.52     15.93 o
  -3   4  12        1.46       10.29      6.34 o
  -2   4  12       15.98       22.04     10.93 o
  -1   4  12        0.01       -0.67      5.21 o
   0   4  12        0.15        0.16      7.83 o
   1   4  12      177.68      158.00     42.33 o
   2   4  12      240.41      252.95     57.86 o
   3   4  12       77.49       92.45     25.65 o
   4   4  12       25.38       12.10     10.09 o
   5   4  12       52.11       60.51     32.48 o
   6   4  12        0.28       -3.71     15.94 o
   7   4  12        9.21       15.78     16.16 o
   8   4  12        4.12        7.84     13.96 o
   9   4  12        8.34       16.61     19.32 o
  10   4  12       24.52       31.68     25.13 o
  11   4  12        3.27       11.51     10.56 o
 -18   5  12        2.85       14.25     15.15 o
 -17   5  12       22.46       18.09     15.90 o
 -16   5  12        4.13       -3.70      2.47 o
 -15   5  12        0.44        0.31      8.86 o
 -14   5  12        2.20      -14.25     12.26 o
 -13   5  12       11.13        0.21      3.43 o
 -12   5  12       23.01       -4.20     15.22 o
 -11   5  12       28.32       38.37     25.38 o
 -10   5  12       11.67       55.70     32.92 o
  -9   5  12        0.64       14.76     18.01 o
  -8   5  12       29.29       21.18     18.30 o
  -7   5  12       44.52       55.56     30.11 o
  -6   5  12       46.25       52.68     25.50 o
  -5   5  12       24.98       17.51      2.53 o
  -4   5  12        0.00      -13.77     19.95 o
  -3   5  12        0.01       12.92     15.24 o
  -2   5  12      240.82      297.98     66.63 o
  -1   5  12        0.27        3.73      7.30 o
   0   5  12       54.13       55.53     27.46 o
   1   5  12       13.43       -6.97     14.22 o
   2   5  12      131.31      132.61     43.16 o
   3   5  12        9.46        9.59     15.35 o
   4   5  12        0.74       -6.46      6.79 o
   5   5  12        8.01        4.19      9.23 o
   6   5  12       16.51       14.74     11.56 o
   7   5  12        1.27        4.44      6.66 o
   8   5  12        6.43       16.26     16.73 o
   9   5  12        0.26        1.21     10.36 o
  10   5  12        0.24        0.15      4.97 o
 -16   6  12      202.17      264.72     76.66 o
 -15   6  12        0.55        0.54     13.10 o
 -14   6  12        8.76        9.93      1.22 o
 -13   6  12        0.50       -4.82     14.44 o
 -12   6  12       71.86       64.76     32.09 o
 -11   6  12       72.57       67.22     33.47 o
 -10   6  12        7.24       -3.92      7.96 o
  -9   6  12       51.98       85.13     40.13 o
  -8   6  12        0.45       -1.91      3.61 o
  -7   6  12        4.66        8.26     10.73 o
  -6   6  12       27.85       34.98     22.79 o
  -5   6  12       15.43        3.85      9.53 o
  -4   6  12       74.52       41.49     23.71 o
  -3   6  12       10.73       14.23     17.75 o
  -2   6  12       88.24      121.70     44.42 o
  -1   6  12       16.63       24.75     21.48 o
   0   6  12       11.11       25.30     20.53 o
   1   6  12        0.20        0.24      6.27 o
   2   6  12      102.94      121.39     43.52 o
   3   6  12        6.09       -7.53     16.12 o
   4   6  12        2.19      -11.46     19.67 o
   5   6  12       79.86       67.23     22.69 o
   6   6  12        5.34        5.99     16.40 o
   7   6  12        2.43       -4.63     22.85 o
 -12   7  12        0.79       17.24     22.57 o
 -11   7  12        0.02        8.48     13.67 o
 -10   7  12       52.94       77.61     41.70 o
  -9   7  12       46.89       61.27     32.78 o
  -8   7  12       19.48       12.03     16.13 o
  -7   7  12        0.69       17.90     26.16 o
  -6   7  12       14.72       19.33     23.20 o
  -5   7  12       11.05       -7.33      8.94 o
  -4   7  12        0.19       -3.78      2.81 o
  -3   7  12       44.34       73.55     37.97 o
  -2   7  12        7.91        0.65      8.50 o
  -1   7  12        0.07       13.85     22.50 o
   0   7  12        2.72       20.06     21.54 o
   1   7  12        2.79       16.89     23.58 o
   2   7  12       22.57       19.57     16.26 o
   3   7  12       57.18       63.26     38.76 o
   4   7  12        0.27       -8.75      6.38 o
 -22   1  13      130.79      125.40     34.29 o
 -21   1  13      139.35      146.12     37.34 o
 -20   1  13       33.68       35.15     10.99 o
 -19   1  13       14.84       14.74      7.19 o
 -18   1  13       59.39       46.59     14.49 o
 -17   1  13      183.33      176.24     29.13 o
 -16   1  13       58.62       59.87     15.11 o
 -15   1  13      277.63      256.32     32.94 o
 -14   1  13       75.66       63.39     14.21 o
 -13   1  13      344.82      350.90     37.59 o
 -12   1  13      192.66      248.69     31.16 o
 -11   1  13      250.41      234.89     28.32 o
 -10   1  13       93.17       90.18     10.13 o
  -9   1  13       33.51       40.98     13.64 o
  -8   1  13      166.12      179.93     20.76 o
  -7   1  13      119.34      133.28     21.28 o
  -6   1  13       51.21       54.66     14.79 o
  -5   1  13      190.33      178.16     18.57 o
  -4   1  13      112.58      128.99     27.41 o
  -3   1  13       15.10       17.14      5.42 o
  -2   1  13      436.46      489.76     26.78 o
  -1   1  13       53.75       44.39      7.10 o
   0   1  13      308.72      319.10     21.41 o
   1   1  13      103.20      130.82     16.03 o
   2   1  13      667.61      726.91     39.05 o
   3   1  13       15.22       12.00      6.93 o
   4   1  13       68.94       72.59     13.29 o
   5   1  13       15.40       41.71     12.84 o
   6   1  13       30.03       27.33     11.51 o
   7   1  13       64.38      102.34     23.06 o
   8   1  13        2.48       -3.42      9.59 o
   9   1  13        0.05      -11.88     12.54 o
  10   1  13        1.56       -0.14      9.48 o
  11   1  13        6.53        2.44      1.75 o
  12   1  13        0.43        4.76     13.26 o
  13   1  13        9.18       -0.85      3.31 o
 -21   2  13        0.20       -2.07     12.19 o
 -20   2  13       10.73       17.98     13.41 o
 -19   2  13        0.07        1.56      8.65 o
 -18   2  13       45.17       35.95      9.03 o
 -17   2  13        1.11        0.19     11.61 o
 -16   2  13      411.75      445.08     45.59 o
 -15   2  13        0.60       -1.17      9.96 o
 -14   2  13        0.75       -3.03      9.90 o
 -13   2  13       39.54       23.20     14.17 o
 -12   2  13      124.23      113.76     20.82 o
 -11   2  13        0.74       -4.43      6.47 o
 -10   2  13       11.38       -3.18      7.35 o
  -9   2  13      493.99      560.68     40.81 o
  -8   2  13        0.23        7.31      4.72 o
  -7   2  13       23.60       14.12      6.02 o
  -6   2  13        0.02       11.48     10.01 o
  -5   2  13      359.28      432.68     94.97 o
  -4   2  13       67.01      102.64     29.59 o
  -3   2  13      162.68      180.79     44.99 o
  -2   2  13        2.75       21.48     89.48 o
  -1   2  13        0.18       13.71     85.50 o
   0   2  13       11.07       28.44     70.40 o
   1   2  13        7.50        1.80     30.22 o
   2   2  13       12.81       17.20      6.40 o
   3   2  13        0.03       -4.00      5.04 o
   4   2  13       25.40       16.85      8.69 o
   5   2  13       31.84       19.60      5.53 o
   6   2  13        8.43        3.80      3.03 o
   7   2  13       25.47       27.83     11.02 o
   8   2  13        0.32       -3.92     11.78 o
   9   2  13       80.10      101.68     26.22 o
  10   2  13       26.31       46.54     18.97 o
  11   2  13        9.80        1.34      6.34 o
  12   2  13        9.62        6.29      7.02 o
 -20   3  13       16.33       20.25     15.09 o
 -19   3  13       20.02       53.43     29.87 o
 -18   3  13       24.82       37.29     20.18 o
 -17   3  13        0.20        5.98     13.41 o
 -16   3  13       19.47       25.98     17.19 o
 -15   3  13       62.04       75.19     24.02 o
 -14   3  13       22.04       40.77     22.46 o
 -13   3  13       10.50       34.23     17.58 o
 -12   3  13      320.69      339.91     50.19 o
 -11   3  13        0.69       21.47     40.74 o
 -10   3  13      256.89      313.78     64.92 o
  -9   3  13      100.26      146.42     36.77 o
  -8   3  13        5.80       44.13     29.20 o
  -7   3  13        1.87       14.00     50.05 o
  -6   3  13       20.76       47.49     53.39 o
  -5   3  13      102.13      150.95     70.99 o
  -4   3  13       62.42       58.15     87.90 o
  -3   3  13       16.76       -8.23     14.62 o
  -2   3  13      144.72      164.53     42.58 o
  -1   3  13      130.19      146.83     40.50 o
   0   3  13       26.29       26.11     15.74 o
   1   3  13       14.76       26.74     18.84 o
   2   3  13       15.12        5.07      4.05 o
   3   3  13        8.05        8.48      8.26 o
   4   3  13        0.09        4.98      4.82 o
   5   3  13       50.12       58.95     12.38 o
   6   3  13      113.71      179.81     25.20 o
   7   3  13       35.70       17.99     15.33 o
   8   3  13        4.96        9.58     17.37 o
   9   3  13       15.09       43.80     28.67 o
  10   3  13       46.64       81.46     37.93 o
  11   3  13        7.63      -11.29     15.02 o
 -19   4  13       19.53       24.64     24.69 o
 -18   4  13        1.32       11.71     21.41 o
 -17   4  13       59.93       80.27     34.76 o
 -16   4  13       15.09        5.52      4.20 o
 -15   4  13        1.78        8.86      5.93 o
 -14   4  13       60.69       40.31     26.77 o
 -13   4  13       63.54       57.16     29.80 o
 -12   4  13      234.07      245.33     61.83 o
 -11   4  13       15.82       20.56     17.50 o
 -10   4  13       89.98       93.04     40.34 o
  -9   4  13       18.86       43.62     27.95 o
  -8   4  13      250.99      294.99     65.13 o
  -7   4  13       67.76       25.91     17.91 o
  -6   4  13        0.79      -11.60     14.80 o
  -5   4  13      123.97      142.68     40.27 o
  -4   4  13       14.05       -6.17     21.10 o
  -3   4  13        7.88      -12.95     16.37 o
  -2   4  13       61.89       71.73     31.50 o
  -1   4  13       74.08       81.54     30.83 o
   0   4  13       30.20       42.79     21.31 o
   1   4  13       13.59       23.56     16.39 o
   2   4  13      195.09      223.27     53.76 o
   3   4  13       23.67       13.56     11.26 o
   4   4  13        4.89        7.79      9.82 o
   5   4  13      106.14      122.56     22.16 o
   6   4  13       70.52       88.92     18.71 o
   7   4  13        0.88       12.75     10.79 o
   8   4  13       10.54       12.93     16.04 o
   9   4  13       16.73       32.54     24.48 o
  10   4  13        0.01       -6.48     17.73 o
 -17   5  13       53.80       64.84     35.26 o
 -16   5  13        0.10       11.80     14.84 o
 -15   5  13       54.55      101.20     43.67 o
 -14   5  13       19.06       26.64     19.74 o
 -13   5  13       84.68       71.91     35.96 o
 -12   5  13       80.24       61.06     34.26 o
 -11   5  13       13.62       44.07     30.30 o
 -10   5  13        4.68       29.22     26.31 o
  -9   5  13       50.13       84.23     37.65 o
  -8   5  13      156.36      194.82     54.98 o
  -7   5  13       29.69       61.88     33.30 o
  -6   5  13       71.18       46.18     25.05 o
  -5   5  13       28.75       -2.99     16.17 o
  -4   5  13       23.18       -0.37     16.99 o
  -3   5  13        1.34       -5.58     13.18 o
  -2   5  13       25.63       25.74     20.81 o
  -1   5  13      116.11      116.02     42.97 o
   0   5  13        0.23       10.11     13.93 o
   1   5  13       22.67        7.15      7.54 o
   2   5  13        0.72       10.93      2.86 o
   3   5  13       39.46       33.89     23.57 o
   4   5  13        2.91       -2.62      1.75 o
   5   5  13       39.14       47.58     20.56 o
   6   5  13        2.58       -3.41      5.92 o
   7   5  13        0.71       -9.55     10.16 o
   8   5  13        1.40       -0.73      6.96 o
 -15   6  13       49.76       37.92     31.79 o
 -14   6  13        5.30        5.30     15.92 o
 -13   6  13       14.29       -4.01      9.98 o
 -12   6  13       12.93       54.10     32.53 o
 -11   6  13       73.99       65.58     35.94 o
 -10   6  13        2.35        3.63     12.21 o
  -9   6  13       27.34       41.51     27.06 o
  -8   6  13       59.16       62.16     32.03 o
  -7   6  13       27.26       40.67     30.54 o
  -6   6  13       16.27       15.85     16.97 o
  -5   6  13        7.88        9.88     18.26 o
  -4   6  13        3.60      -14.54     17.36 o
  -3   6  13       15.25        4.42      8.54 o
  -2   6  13       22.17       16.12     16.06 o
  -1   6  13       33.94       37.27     26.86 o
   0   6  13       49.29       88.04     39.50 o
   1   6  13        0.13        2.65     18.72 o
   2   6  13       55.34       42.26     23.51 o
   3   6  13        9.26       26.94     22.54 o
   4   6  13        4.91       -7.13     15.24 o
   5   6  13       21.57       15.32     14.27 o
 -10   7  13        0.55       21.70     26.76 o
  -9   7  13       69.44       64.16     36.06 o
  -8   7  13       19.05       35.37     28.08 o
  -7   7  13        2.95       15.31     24.07 o
  -6   7  13        3.95       -3.84      8.65 o
  -5   7  13        1.97        5.86      6.86 o
  -4   7  13        4.19        9.85     13.43 o
  -3   7  13        3.72        7.76     14.26 o
  -2   7  13       13.73       41.18     31.04 o
  -1   7  13       24.59       29.72     29.89 o
   0   7  13       11.60       33.95     30.33 o
   1   7  13       18.96       31.17     27.88 o
 -21   0  14       18.65       11.22     11.30 o
 -20   0  14       47.52       20.97     32.32 o
 -19   0  14       35.75       57.18     31.24 o
 -18   0  14      216.08      258.90     63.57 o
 -17   0  14       40.01       47.68     23.79 o
 -16   0  14        0.49        6.59     15.01 o
 -15   0  14      163.82      202.26     50.85 o
 -14   0  14      271.48      307.17     59.70 o
 -13   0  14       69.85       69.12     28.65 o
 -12   0  14      961.57     1052.16     79.73 o
 -11   0  14      262.10      267.11     39.18 o
 -10   0  14        2.90       -0.92     12.27 o
  -9   0  14     2050.08     2524.38    115.40 o
  -8   0  14        2.31       36.90     18.12 o
  -7   0  14       87.42      108.76     22.58 o
  -6   0  14      217.83      246.62     32.24 o
  -5   0  14       26.58       25.01     17.45 o
  -4   0  14       74.66       63.07     16.50 o
  -3   0  14       30.94       26.68     19.41 o
  -2   0  14      517.87      529.41     44.34 o
  -1   0  14        2.06       15.21      8.78 o
   0   0  14      643.31      711.12     52.17 o
   1   0  14      137.77      175.91     25.42 o
   2   0  14      181.90      211.33     25.30 o
   3   0  14      121.13      196.50     35.89 o
   4   0  14       28.99       50.78     35.01 o
   5   0  14       44.44       84.86     31.88 o
   6   0  14       11.63        3.18      7.78 o
   7   0  14        0.82       -3.76      8.65 o
   8   0  14       41.10       43.66     20.13 o
   9   0  14        0.79        1.77      2.42 o
  10   0  14        2.55       14.45     15.28 o
  11   0  14        1.20       -9.59     19.66 o
 -21   1  14        0.11       20.95     13.92 o
 -20   1  14        0.57       -1.87     11.19 o
 -19   1  14        5.50        9.59      8.78 o
 -18   1  14       13.31        1.52      8.68 o
 -17   1  14      116.25       98.93     22.00 o
 -16   1  14        9.70        8.52     10.19 o
 -15   1  14      122.60      140.92     24.72 o
 -14   1  14        6.74        9.61      7.61 o
 -13   1  14      342.54      356.67     38.60 o
 -12   1  14      157.72      193.54     27.19 o
 -11   1  14       19.91       14.42     10.57 o
 -10   1  14        7.88       -8.03      7.09 o
  -9   1  14        1.93       -1.53      4.27 o
  -8   1  14      184.70      194.00     21.74 o
  -7   1  14       74.49       68.38      8.34 o
  -6   1  14      108.43       74.67     16.71 o
  -5   1  14      121.47       90.62     20.93 o
  -4   1  14      388.79      409.48     26.43 o
  -3   1  14        7.83       13.37      4.14 o
  -2   1  14       27.01       25.94     10.90 o
  -1   1  14      448.86      444.85     44.91 o
   0   1  14      220.14      234.85     27.71 o
   1   1  14       35.35       20.66     19.96 o
   2   1  14       50.72       55.64     14.05 o
   3   1  14      146.76      182.14     20.67 o
   4   1  14       28.92       39.11      9.90 o
   5   1  14       18.11       25.01      8.54 o
   6   1  14       13.27       25.56     10.94 o
   7   1  14       53.38       71.48     23.34 o
   8   1  14        4.33        1.41      5.46 o
   9   1  14        7.97       14.63     11.85 o
  10   1  14        8.08        1.13     11.52 o
  11   1  14        2.07        5.39     12.16 o
 -21   2  14       39.43       53.54     24.74 o
 -20   2  14        3.20        0.55     10.59 o
 -19   2  14        0.63        1.88      7.03 o
 -18   2  14      114.55      115.05     24.42 o
 -17   2  14       39.90       40.93     11.20 o
 -16   2  14       14.04       21.82     12.79 o
 -15   2  14      177.19      202.08     30.46 o
 -14   2  14      105.98      115.00     21.86 o
 -13   2  14       91.56       88.34     18.64 o
 -12   2  14      125.98      135.46     21.02 o
 -11   2  14       11.32       10.07      7.26 o
 -10   2  14        1.75       -4.26      6.37 o
  -9   2  14       27.88       25.22      7.42 o
  -8   2  14        7.59       -2.95     17.13 o
  -7   2  14      171.08      194.70     35.12 o
  -6   2  14       58.86       66.64     22.08 o
  -5   2  14      560.78      722.55    106.55 o
  -4   2  14       18.12       35.16     21.17 o
  -3   2  14       42.35       60.89     48.60 o
  -2   2  14       33.22       22.40     46.74 o
  -1   2  14       75.81      122.16     46.83 o
   0   2  14      159.20      146.51     33.06 o
   1   2  14       32.65       17.91      9.36 o
   2   2  14       18.47       14.06      6.41 o
   3   2  14       45.94       38.02     13.99 o
   4   2  14        0.06        2.86      8.73 o
   5   2  14        3.77        3.32      7.26 o
   6   2  14        1.40        6.98      6.23 o
   7   2  14        0.23       -0.19      5.00 o
   8   2  14        6.77        0.37      3.59 o
   9   2  14        5.55       17.48      8.00 o
  10   2  14        0.01       -0.14      6.20 o
  11   2  14        2.02       -0.84      8.57 o
 -20   3  14        9.04        0.32     15.08 o
 -19   3  14       20.95       12.70     10.58 o
 -18   3  14      117.54      127.32     34.82 o
 -17   3  14       17.73       41.00     20.88 o
 -16   3  14       63.36       78.47     27.28 o
 -15   3  14        0.46        4.44     16.28 o
 -14   3  14       14.44       13.43     11.01 o
 -13   3  14        0.00       14.37     18.52 o
 -12   3  14       45.69       70.78     37.09 o
 -11   3  14      187.96      226.40     42.60 o
 -10   3  14       49.75       78.21     52.50 o
  -9   3  14      120.99      170.87     37.08 o
  -8   3  14       51.12      106.25     30.80 o
  -7   3  14        0.07       35.04     40.51 o
  -6   3  14        0.00       14.46     39.63 o
  -5   3  14       12.00       27.75     54.33 o
  -4   3  14        6.76       17.03     65.70 o
  -3   3  14       14.53       12.47      1.39 o
  -2   3  14        3.42       -1.61      5.82 o
  -1   3  14        3.49        6.29      4.06 o
   0   3  14        0.28       -9.44     11.98 o
   1   3  14        8.65       14.32     13.28 o
   2   3  14        2.64       -3.47     17.37 o
   3   3  14       86.91       77.86     21.45 o
   4   3  14        2.40       -0.25      6.36 o
   5   3  14        6.68        5.80     15.81 o
   6   3  14      109.43      137.47     24.19 o
   7   3  14       15.26       13.48     18.54 o
   8   3  14        0.07      -13.02     21.07 o
   9   3  14        0.07      -16.52     21.79 o
  10   3  14       24.14       28.72     23.99 o
 -18   4  14        0.95       18.69     23.57 o
 -17   4  14       40.38       87.46     43.31 o
 -16   4  14      158.58      149.23     51.24 o
 -15   4  14        0.04       35.15     30.95 o
 -14   4  14        5.61        1.92      4.34 o
 -13   4  14        5.27        3.02      4.56 o
 -12   4  14       35.40       57.56     29.41 o
 -11   4  14       89.90       86.62     38.07 o
 -10   4  14      161.98      204.50     57.69 o
  -9   4  14      143.69      117.66     44.95 o
  -8   4  14       18.06        9.73     18.13 o
  -7   4  14      164.41      139.42     45.21 o
  -6   4  14       17.08        4.06     10.20 o
  -5   4  14      125.48      150.17     43.58 o
  -4   4  14       12.00       -9.62     15.34 o
  -3   4  14        2.56      -24.92     22.53 o
  -2   4  14        3.80        3.96      4.97 o
  -1   4  14        0.05       -6.04     13.09 o
   0   4  14        1.46       -1.12     11.03 o
   1   4  14       27.42        9.86      9.29 o
   2   4  14       22.83       17.55     15.03 o
   3   4  14        0.26       -5.08     14.13 o
   4   4  14       15.97       13.69      4.88 o
   5   4  14       11.51        7.05      1.62 o
   6   4  14        1.29       -9.72      7.60 o
   7   4  14        1.89      -15.62     14.07 o
   8   4  14       11.71      -11.94      9.55 o
 -16   5  14       18.93       32.67     27.37 o
 -15   5  14       43.87       63.31     37.24 o
 -14   5  14        8.91       -6.03      7.65 o
 -13   5  14        0.32      -10.80     13.27 o
 -12   5  14       23.22      -10.76     23.72 o
 -11   5  14       28.91       39.98     28.80 o
 -10   5  14        7.57       -0.69      5.19 o
  -9   5  14       64.88       36.19     23.83 o
  -8   5  14      102.13      111.51     44.34 o
  -7   5  14       50.71       52.46     31.48 o
  -6   5  14       53.75       47.50     26.04 o
  -5   5  14       16.88       -3.53     14.22 o
  -4   5  14       25.41       34.20     19.24 o
  -3   5  14       17.63       18.32     11.71 o
  -2   5  14       10.04       32.64     25.74 o
  -1   5  14       24.98       37.47     26.18 o
   0   5  14       31.35       52.25     27.36 o
   1   5  14       12.33       55.29     30.61 o
   2   5  14        1.47       12.15     19.93 o
   3   5  14        5.06       -5.94     15.54 o
   4   5  14        1.24       -1.35      0.90 o
   5   5  14        9.75       20.53     14.18 o
   6   5  14       13.35       15.40      9.69 o
 -13   6  14        5.04       -6.73     13.96 o
 -12   6  14       10.75        0.45      9.66 o
 -11   6  14       80.85      140.63     54.85 o
 -10   6  14        0.08       19.94     21.17 o
  -9   6  14        0.04       -2.03      4.49 o
  -8   6  14       25.63       42.27     29.00 o
  -7   6  14        1.33        2.16     11.15 o
  -6   6  14        0.66       15.16     16.93 o
  -5   6  14        2.65        3.57      6.52 o
  -4   6  14       21.55       29.10     22.09 o
  -3   6  14        0.87       -7.29     13.59 o
  -2   6  14      112.02      146.92     51.95 o
  -1   6  14       37.24       71.41     43.46 o
   0   6  14       78.41       93.02     40.96 o
   1   6  14       12.39       24.73     26.01 o
   2   6  14       19.55       12.69     16.49 o
   3   6  14        1.65       11.40     18.47 o
 -20   1  15        8.99        4.09     11.50 o
 -19   1  15      104.74       87.56     20.43 o
 -18   1  15       14.17        0.06      5.01 o
 -17   1  15       29.52       17.47      9.63 o
 -16   1  15        6.83        3.92      6.61 o
 -15   1  15        4.77       -3.51      7.16 o
 -14   1  15       11.72        8.75      5.65 o
 -13   1  15       12.63       13.19     14.50 o
 -12   1  15      143.69      151.79     22.64 o
 -11   1  15       19.32       10.72      5.87 o
 -10   1  15      114.79      176.68     24.56 o
  -9   1  15       92.01      116.40     18.40 o
  -8   1  15      193.34      237.00     26.57 o
  -7   1  15      273.18      363.70     44.28 o
  -6   1  15       71.62       44.32     11.34 o
  -5   1  15       34.49       24.11     11.32 o
  -4   1  15        1.91       -6.36      9.61 o
  -3   1  15       50.14       26.23     10.61 o
  -2   1  15       95.17       92.12     18.56 o
  -1   1  15      292.55      316.77     34.74 o
   0   1  15      157.76      216.83     32.95 o
   1   1  15        0.51        4.53      9.37 o
   2   1  15       13.88        6.33     12.58 o
   3   1  15        5.24        0.50     10.40 o
   4   1  15       37.46       56.45     17.18 o
   5   1  15       78.09      115.50     24.06 o
   6   1  15        0.45       14.33     13.22 o
   7   1  15        6.39       11.80     11.37 o
   8   1  15        0.00       -1.45      5.95 o
   9   1  15        0.00        6.61      5.15 o
  10   1  15       36.96       55.59     21.02 o
 -20   2  15       20.63       11.01      9.22 o
 -19   2  15        2.65       -3.97      3.82 o
 -18   2  15        9.43        5.71      5.61 o
 -17   2  15       30.63       15.26      6.54 o
 -16   2  15        0.18       -2.90      7.84 o
 -15   2  15        5.52        7.71      8.94 o
 -14   2  15        2.32        0.39      7.22 o
 -13   2  15        1.58       -1.64     18.01 o
 -12   2  15       14.90        7.52      7.82 o
 -11   2  15       40.97       35.04     15.66 o
 -10   2  15        0.26        3.50      6.69 o
  -9   2  15      108.80      114.24     26.93 o
  -8   2  15       32.18       35.24     15.59 o
  -7   2  15      175.19      212.28     37.22 o
  -6   2  15       28.44       31.36     15.93 o
  -5   2  15      196.95      218.65     37.93 o
  -4   2  15       19.06       22.07     39.03 o
  -3   2  15      117.28      143.65     44.05 o
  -2   2  15       58.79       18.82     23.59 o
  -1   2  15        1.81        1.06     23.12 o
   0   2  15       59.17       40.71     33.95 o
   1   2  15        1.05        1.82     14.62 o
   2   2  15        6.04        0.29     18.57 o
   3   2  15      153.62      178.96     22.47 o
   4   2  15      223.97      269.46     28.89 o
   5   2  15       12.70        6.47      3.40 o
   6   2  15       19.23       16.95      8.08 o
   7   2  15       10.03       29.63     12.88 o
   8   2  15        8.78        8.74      8.21 o
   9   2  15       29.58       42.96     19.24 o
 -19   3  15       65.43       91.76     40.27 o
 -18   3  15       12.41       29.99     26.95 o
 -17   3  15        6.32       29.80     19.08 o
 -16   3  15        9.75       38.03     19.71 o
 -15   3  15       23.00       58.58     24.07 o
 -14   3  15       51.62       52.88     22.40 o
 -13   3  15       13.90       13.61     33.58 o
 -12   3  15       10.28       11.88     45.78 o
 -11   3  15       55.27       90.90     35.53 o
 -10   3  15      111.00      127.06     47.30 o
  -9   3  15       34.90       93.20     59.62 o
  -8   3  15        5.56       60.90     55.24 o
  -7   3  15      170.54      236.70     81.74 o
  -6   3  15      130.98      224.51    107.64 o
  -5   3  15      125.36      190.97     91.76 o
  -4   3  15       12.06       16.74     72.62 o
  -3   3  15       37.52       21.46     12.33 o
  -2   3  15       26.53       22.71     12.69 o
  -1   3  15       70.38       72.30     30.93 o
   0   3  15       21.58       21.22     18.61 o
   1   3  15       20.41        7.32     14.36 o
   2   3  15       52.93       18.96     35.57 o
   3   3  15       64.41       60.75     19.67 o
   4   3  15        2.05       -0.28      6.10 o
   5   3  15       27.47       14.23      5.88 o
   6   3  15       20.18       27.00     12.67 o
   7   3  15        0.01        3.39     13.60 o
   8   3  15        3.93        9.92     16.05 o
 -17   4  15       58.03       64.54     35.84 o
 -16   4  15        0.95        6.09     14.64 o
 -15   4  15        1.22        7.60     14.23 o
 -14   4  15       56.61       59.11     31.60 o
 -13   4  15       19.37       48.68     30.57 o
 -12   4  15        7.31      -10.30     15.95 o
 -11   4  15       30.40        3.42     10.13 o
 -10   4  15        5.75       16.89     15.37 o
  -9   4  15       25.54       28.79     20.06 o
  -8   4  15       14.32       32.30     23.24 o
  -7   4  15       11.85       13.78     17.32 o
  -6   4  15        1.77        3.63      3.07 o
  -5   4  15        4.50       -7.44     11.91 o
  -4   4  15       49.29       26.56     17.36 o
  -3   4  15       18.69        5.37      4.20 o
  -2   4  15      138.66      137.80     45.63 o
  -1   4  15        1.53        1.30     11.09 o
   0   4  15       87.47      101.39     37.13 o
   1   4  15        2.04        2.89      7.44 o
   2   4  15        0.07        1.87      8.25 o
   3   4  15        0.19        1.86     11.15 o
   4   4  15        2.28       -7.42      7.89 o
   5   4  15       19.42       42.46     21.32 o
   6   4  15        6.34        7.53     17.91 o
   7   4  15       29.04       25.58     14.29 o
 -15   5  15       33.15       51.83     26.05 o
 -14   5  15        3.70        1.40      5.88 o
 -13   5  15       33.32       33.66     26.80 o
 -12   5  15        2.58        8.28      8.77 o
 -11   5  15       20.53       27.80     22.22 o
 -10   5  15        4.86        8.66     13.91 o
  -9   5  15       22.73       43.94     28.93 o
  -8   5  15       18.08       14.04     17.43 o
  -7   5  15        3.05        8.24     11.94 o
  -6   5  15        0.08       11.57     17.37 o
  -5   5  15        0.18        4.86     12.65 o
  -4   5  15       22.54       47.01     24.66 o
  -3   5  15       24.99       33.91     21.88 o
  -2   5  15       21.24       34.82     26.10 o
  -1   5  15        1.81        4.45     16.81 o
   0   5  15        3.83       21.54     23.29 o
   1   5  15        1.16       21.26     25.18 o
   2   5  15       42.74       55.58     32.10 o
   3   5  15        2.38       19.12     18.37 o
   4   5  15        3.30        1.76      3.29 o
 -11   6  15       54.15      121.92     50.26 o
 -10   6  15       30.76       46.62     32.05 o
  -9   6  15        5.49        8.75     15.28 o
  -8   6  15       20.82       16.04     12.35 o
  -7   6  15        4.25       12.78     17.96 o
  -6   6  15        2.66       -2.25      5.90 o
  -5   6  15        4.10        6.81      6.93 o
  -4   6  15        0.00        4.93     11.09 o
  -3   6  15        1.85        4.77      9.24 o
  -2   6  15        0.31       16.49     19.52 o
  -1   6  15        2.79       21.68     25.94 o
   0   6  15       10.20       29.12     23.05 o
 -19   0  16        6.41        0.07     16.98 o
 -18   0  16       39.50       18.52      7.32 o
 -17   0  16       76.16       66.84     21.49 o
 -16   0  16        0.08      -15.98     30.13 o
 -15   0  16       49.28       45.43     15.31 o
 -14   0  16      243.11      248.88     41.20 o
 -13   0  16      142.84      119.76     26.37 o
 -12   0  16       84.74      111.63     27.27 o
 -11   0  16      127.34      135.60     28.00 o
 -10   0  16       25.78       16.76     21.34 o
  -9   0  16      330.34      380.50     46.28 o
  -8   0  16       86.62      137.57     27.28 o
  -7   0  16        8.78      -52.58     35.05 o
  -6   0  16        3.18      -56.06     39.16 o
  -5   0  16       50.65        3.21     26.88 o
  -4   0  16      316.57      327.46     67.13 o
  -3   0  16       30.40        4.25     15.81 o
  -2   0  16       21.37       -1.01     12.89 o
  -1   0  16       39.78       30.01     22.02 o
   0   0  16       32.90       55.72     32.33 o
   1   0  16        2.65       13.51     22.62 o
   2   0  16        2.98       68.18     37.26 o
   3   0  16      232.97      339.72     51.28 o
   4   0  16       89.73      219.71     65.02 o
   5   0  16       13.98       62.35     46.79 o
   6   0  16       23.29       40.70     26.58 o
   7   0  16       12.80       18.37     21.73 o
   8   0  16       49.70       84.09     39.80 o
 -19   1  16        1.42       -7.02      6.58 o
 -18   1  16        0.93        0.66      8.90 o
 -17   1  16       39.58       26.34     11.77 o
 -16   1  16        2.05       -4.04      7.20 o
 -15   1  16       16.60       14.68     11.71 o
 -14   1  16        0.00       -2.23      6.83 o
 -13   1  16        8.62        3.09     28.90 o
 -12   1  16        2.19      -13.20     35.80 o
 -11   1  16        2.45       -0.52     16.52 o
 -10   1  16        0.02       -2.21     21.53 o
  -9   1  16       44.31        8.93     15.37 o
  -8   1  16       42.89       18.18     13.10 o
  -7   1  16       79.74       54.77     19.30 o
  -6   1  16        9.04        8.85      3.86 o
  -5   1  16       24.53       15.26     10.81 o
  -4   1  16        7.08        6.80      8.03 o
  -3   1  16      105.40      106.34     20.33 o
  -2   1  16       14.82        9.63     26.87 o
  -1   1  16        7.96       18.59     73.30 o
   0   1  16        6.34       33.10     90.22 o
   1   1  16       52.41       79.88    106.49 o
   2   1  16        9.80       47.19    113.99 o
   3   1  16       31.10       52.92     22.90 o
   4   1  16        5.35       20.88     10.74 o
   5   1  16       60.57       97.49     23.11 o
   6   1  16        0.11       19.05     14.25 o
   7   1  16        6.66        7.05     12.97 o
   8   1  16       21.50       24.26     15.85 o
 -19   2  16       13.24        5.69     10.04 o
 -18   2  16       14.89       12.89      7.54 o
 -17   2  16       65.45       97.87     29.28 o
 -16   2  16       10.05        9.85      5.49 o
 -15   2  16       96.41      117.08     30.92 o
 -14   2  16      109.47      139.40     33.00 o
 -13   2  16        6.99        1.84      3.16 o
 -12   2  16       31.08       27.04      9.53 o
 -11   2  16       41.17       82.03     23.52 o
 -10   2  16        2.98        5.46     12.13 o
  -9   2  16       45.79       50.43     18.71 o
  -8   2  16       77.04      101.03     37.74 o
  -7   2  16       25.23       45.64     18.58 o
  -6   2  16        5.45       27.23     25.41 o
  -5   2  16        5.74        9.29     15.66 o
  -4   2  16        1.88       -9.70     27.75 o
  -3   2  16       15.77        0.02     15.73 o
  -2   2  16       16.21       -1.85      8.71 o
  -1   2  16       16.92       -1.07     21.23 o
   0   2  16        0.41       -2.35      5.09 o
   1   2  16        5.81      -12.34     21.41 o
   2   2  16        1.34       -7.94     29.50 o
   3   2  16       24.67       10.29     10.62 o
   4   2  16       14.38       25.49     11.78 o
   5   2  16        0.02        6.56     18.81 o
   6   2  16       16.68       32.77     17.27 o
   7   2  16       29.01       61.37     37.04 o
 -17   3  16       19.55       14.95     32.80 o
 -16   3  16        0.26        3.28     29.06 o
 -15   3  16        1.13        9.91     28.89 o
 -14   3  16       37.89       73.73     31.80 o
 -13   3  16        0.57       12.65     16.33 o
 -12   3  16       28.18       35.96     44.86 o
 -11   3  16        5.87        3.73     18.08 o
 -10   3  16        0.01       10.66     39.41 o
  -9   3  16       79.38      107.47     34.07 o
  -8   3  16       53.45       83.97     40.72 o
  -7   3  16       24.85       68.38     67.11 o
  -6   3  16       71.19      137.00     57.86 o
  -5   3  16        0.09       10.95     63.19 o
  -4   3  16       18.23       15.43     11.36 o
  -3   3  16        6.34      -12.76     15.79 o
  -2   3  16        6.96        6.72     12.37 o
  -1   3  16        8.74        1.72     10.25 o
   0   3  16        5.52       -2.12     22.82 o
   1   3  16       51.95       30.53     22.08 o
   2   3  16        0.40        0.18     13.68 o
   3   3  16        0.44      -12.66     18.83 o
   4   3  16       15.39        6.86     20.23 o
   5   3  16        9.27        7.98     11.20 o
   6   3  16        2.81       35.86     30.71 o
 -16   4  16        8.92       18.03     26.80 o
 -15   4  16       12.61      -14.87     22.84 o
 -14   4  16        9.71       -0.56     10.95 o
 -13   4  16       51.70      108.55     46.21 o
 -12   4  16        0.23      -14.64     15.94 o
 -11   4  16        0.10        1.91     11.05 o
 -10   4  16       14.15       13.83     14.46 o
  -9   4  16        2.34        9.03     14.56 o
  -8   4  16        2.05       -6.24      8.70 o
  -7   4  16        1.01       -3.71     11.02 o
  -6   4  16        8.46       11.50     11.53 o
  -5   4  16       22.52       12.08     14.36 o
  -4   4  16        1.07        3.17      9.77 o
  -3   4  16        0.02      -10.24     13.53 o
  -2   4  16       44.78       33.42     21.90 o
  -1   4  16        2.87       15.35     12.68 o
   0   4  16        1.11       -2.34      8.01 o
   1   4  16        0.94       12.27     16.53 o
   2   4  16       68.20       58.31     24.44 o
   3   4  16       37.54       32.87     14.43 o
   4   4  16        0.70        2.10     10.17 o
 -13   5  16        8.08        3.02      9.29 o
 -12   5  16        0.18       13.79     16.27 o
 -11   5  16       62.62       64.69     34.96 o
 -10   5  16       18.72       44.45     29.11 o
  -9   5  16       13.69       16.84     16.42 o
  -8   5  16        5.83       10.49     11.17 o
  -7   5  16       17.61       24.43     25.64 o
  -6   5  16       25.40       11.21      2.46 o
  -5   5  16        9.58       -7.75     14.82 o
  -4   5  16        2.79       -6.41     15.10 o
  -3   5  16       10.36        1.52      9.54 o
  -2   5  16        0.57       -3.24     12.95 o
  -1   5  16        1.21       -7.79     13.60 o
   0   5  16        0.04        2.18      0.95 o
   1   5  16        8.39        2.65      9.94 o
 -18   1  17       20.44        1.06     32.44 o
 -17   1  17       35.63       25.23     31.64 o
 -16   1  17       15.66        3.96     30.79 o
 -15   1  17        0.35       -4.88     17.89 o
 -14   1  17       62.46       74.18     22.51 o
 -13   1  17       58.04       80.26     28.27 o
 -12   1  17       28.92        4.10     18.88 o
 -11   1  17       50.88       26.25      7.19 o
 -10   1  17        0.08      -14.94     15.30 o
  -9   1  17       49.31       12.80     12.58 o
  -8   1  17        0.09      -14.09      9.39 o
  -7   1  17        1.03      -13.98     15.31 o
  -6   1  17       31.88       16.80     25.07 o
  -5   1  17        7.43        2.13     11.80 o
  -4   1  17        0.75       -6.93     47.24 o
  -3   1  17       10.58        4.75     41.93 o
  -2   1  17        6.54        3.47     41.94 o
  -1   1  17        3.85       10.46     37.29 o
   0   1  17       50.07       88.26     95.03 o
   1   1  17        0.36       21.43    101.02 o
   2   1  17       18.31       59.07     99.57 o
   3   1  17       13.36       34.80     26.80 o
   4   1  17        2.34       22.51     15.61 o
   5   1  17        2.16       26.62     13.80 o
   6   1  17        5.42       11.38     10.60 o
 -17   2  17        0.17       -7.74     12.08 o
 -16   2  17        0.00       -4.65      7.13 o
 -15   2  17       16.75       11.88      4.21 o
 -14   2  17        5.73        0.57     11.34 o
 -13   2  17        4.74        0.45      5.94 o
 -12   2  17        0.19        7.09      6.46 o
 -11   2  17        6.76        4.03      4.84 o
 -10   2  17        9.75       19.11     12.53 o
  -9   2  17        0.13       -4.96     21.43 o
  -8   2  17        0.49       -2.76      9.78 o
  -7   2  17       15.84       11.44     29.24 o
  -6   2  17       22.19       29.48     30.59 o
  -5   2  17        2.61        4.18     18.13 o
  -4   2  17       23.34       18.41      8.67 o
  -3   2  17        0.47       -8.81     21.88 o
  -2   2  17        0.57       18.73     75.53 o
  -1   2  17        1.90       34.56     78.90 o
   0   2  17        0.48      -11.96     19.33 o
   1   2  17       79.54       42.64     27.24 o
   2   2  17       17.01       -7.75     15.01 o
   3   2  17       26.80       20.31     16.47 o
   4   2  17        2.72        5.62     10.42 o
   5   2  17       30.89       74.66     28.42 o
 -16   3  17        0.11       13.79     17.87 o
 -15   3  17        8.62       13.90      8.78 o
 -14   3  17        2.13        0.12     21.23 o
 -13   3  17        2.04        9.41     36.79 o
 -12   3  17        2.31        7.86     35.51 o
 -11   3  17        6.89       34.99     43.55 o
 -10   3  17       54.10       99.81     55.02 o
  -9   3  17        2.19       36.96     58.14 o
  -8   3  17        4.76       49.91     63.82 o
  -7   3  17       87.71      170.15    122.74 o
  -6   3  17       15.49       73.15     96.35 o
  -5   3  17       16.67       23.21    119.59 o
  -4   3  17      100.88      120.84     40.40 o
  -3   3  17       55.51       48.04     23.61 o
  -2   3  17        0.74      -13.16     10.63 o
  -1   3  17        1.11       -1.32     11.13 o
   0   3  17       60.63       45.86     21.14 o
   1   3  17       60.52       60.37     26.45 o
   2   3  17        2.35      -44.51     30.91 o
   3   3  17        8.88      -30.25     23.07 o
   4   3  17        2.06       -7.79     16.85 o
 -14   4  17       36.65       38.54     29.47 o
 -13   4  17       21.67       41.84     26.93 o
 -12   4  17        0.36      -11.00     12.12 o
 -11   4  17        3.23       10.91     16.20 o
 -10   4  17       12.98       27.22     20.94 o
  -9   4  17        0.85       14.02     21.22 o
  -8   4  17        1.29       13.65     20.31 o
  -7   4  17        3.34       -0.95      6.87 o
  -6   4  17        1.11       -0.09      2.99 o
  -5   4  17        4.74       -6.33     12.80 o
  -4   4  17        3.43       -0.02      7.86 o
  -3   4  17        0.08       -1.50      9.76 o
  -2   4  17       23.41       15.16     14.42 o
  -1   4  17        3.94       11.03     10.32 o
   0   4  17        1.65       -4.69     22.56 o
   1   4  17        1.79       -4.23      9.72 o
   2   4  17        7.72        1.01     10.13 o
  -9   5  17        7.64       31.12     27.26 o
  -8   5  17        9.70        7.89     16.47 o
  -7   5  17        7.87        3.61     11.64 o
  -6   5  17        0.08        3.82     11.16 o
  -5   5  17        8.42       -0.91      4.99 o
  -4   5  17        0.32      -14.48     17.56 o
  -3   5  17        0.01      -16.25     19.13 o
 -16   0  18        0.21      -19.29     24.00 o
 -15   0  18        0.96      -20.47     20.88 o
 -14   0  18      109.79      137.57     51.31 o
 -13   0  18      182.00      218.03     61.53 o
 -12   0  18        5.22       -6.45     14.22 o
 -11   0  18      157.26      260.62     67.12 o
 -10   0  18       61.70       34.50      5.20 o
  -9   0  18       22.16      -12.11     26.51 o
  -8   0  18       58.92      101.39     36.08 o
  -7   0  18       31.40        1.94     18.88 o
  -6   0  18        5.00      -52.41     36.03 o
  -5   0  18       10.24      -14.66     23.11 o
  -4   0  18        7.58      -16.57     21.99 o
  -3   0  18        0.00      -13.64     20.60 o
  -2   0  18        3.52       19.37     19.01 o
  -1   0  18        4.21       26.04     27.03 o
   0   0  18        0.46       24.52     26.69 o
   1   0  18       33.03       69.23     37.63 o
   2   0  18        1.07       58.93     38.02 o
   3   0  18        9.73      112.45     48.63 o
   4   0  18        1.22      127.45     51.86 o
 -16   1  18       13.11       -3.85     14.32 o
 -15   1  18        2.06       -5.45     12.92 o
 -14   1  18        5.77      -34.43     25.38 o
 -13   1  18        9.42      -23.99     20.73 o
 -12   1  18       10.52      -25.03     20.33 o
 -11   1  18        1.02      -36.15     24.10 o
 -10   1  18       24.24       -0.92     13.33 o
  -9   1  18        2.06      -27.93     18.62 o
  -8   1  18       15.10      -25.01     19.78 o
  -7   1  18        0.70       -5.98     23.22 o
  -6   1  18        0.64      -16.11     15.31 o
  -5   1  18        0.74      -22.52     15.01 o
  -4   1  18        0.09      -17.86     53.03 o
  -3   1  18        0.59       10.99     42.12 o
  -2   1  18        0.21        7.81     49.05 o
  -1   1  18        0.00        8.95     47.14 o
   0   1  18        3.00       20.10     70.72 o
   1   1  18        4.48       33.27     87.79 o
   2   1  18        1.98       41.60     97.21 o
   3   1  18        0.21       24.12     24.75 o
 -15   2  18       15.47       22.37     15.40 o
 -14   2  18       14.33       12.13     13.43 o
 -13   2  18       24.74       25.50     14.90 o
 -12   2  18        0.03       -5.83      8.05 o
 -11   2  18       40.71       44.44     19.31 o
 -10   2  18        5.09       21.96     13.56 o
  -9   2  18        0.43        7.72     11.01 o
  -8   2  18        2.52        3.79     53.25 o
  -7   2  18        2.51       -3.65     37.23 o
  -6   2  18        0.19       -1.58     54.76 o
  -5   2  18        0.01        5.82     36.31 o
  -4   2  18       38.11       94.76     61.23 o
  -3   2  18        6.50       28.48     95.10 o
  -2   2  18        3.49       15.01     82.28 o
  -1   2  18        1.02       29.39    116.53 o
   0   2  18        2.32      -30.66     26.75 o
   1   2  18        5.27      -37.68     28.43 o
   2   2  18        0.15      -14.35     18.81 o
   3   2  18        1.63       15.08     18.11 o
 -13   3  18        1.74        5.39     41.82 o
 -12   3  18       16.76       81.66     73.54 o
 -11   3  18        5.48       31.12     33.83 o
 -10   3  18        4.47       44.23     56.78 o
  -9   3  18       49.33      116.85     66.04 o
  -8   3  18        4.35       33.22     56.92 o
  -7   3  18       11.17       43.37     57.59 o
  -6   3  18        1.62        8.85     68.44 o
  -5   3  18        4.16       21.55     18.26 o
  -4   3  18        1.06      -27.04     25.30 o
  -3   3  18        1.50      -17.15     19.73 o
  -2   3  18        0.05      -18.54     22.08 o
  -1   3  18        0.66      -18.70     19.59 o
   0   3  18        1.01        0.94      2.61 o
   1   3  18        0.15      -37.83     28.66 o
 -10   4  18       33.05       32.11     23.33 o
  -9   4  18        3.68        9.72     16.27 o
  -8   4  18        2.38       16.49     16.94 o
  -7   4  18       10.26       17.13     18.23 o
  -6   4  18        3.09        8.51      6.39 o
  -5   4  18        0.22       16.22     18.32 o
  -4   4  18        1.54        9.20     11.28 o
  -3   4  18        0.20       -4.82      6.05 o
 -14   1  19        0.21      -34.21     22.81 o
 -13   1  19        2.24      -33.87     22.73 o
 -12   1  19        5.14       -5.59     12.89 o
 -11   1  19       35.97       18.35     23.37 o
 -10   1  19        0.25       -9.02     11.66 o
  -9   1  19       44.95       33.09     14.35 o
  -8   1  19        1.00       -7.89     28.12 o
  -7   1  19        9.85        2.82     29.38 o
  -6   1  19       52.68       22.42     28.03 o
  -5   1  19       14.09        2.02     16.32 o
  -4   1  19        2.07       -3.93     41.93 o
  -3   1  19        0.39       -0.71     38.42 o
  -2   1  19        0.61       14.98     48.50 o
  -1   1  19        3.41       15.35     59.68 o
   0   1  19        1.87       23.40     44.38 o
 -12   2  19        0.14       32.17     27.65 o
 -11   2  19       11.62       77.28     43.15 o
 -10   2  19       16.88       -8.98     30.03 o
  -9   2  19        8.59        7.64     45.90 o
  -8   2  19       12.76        8.34     40.07 o
  -7   2  19        0.91       -4.72     62.34 o
  -6   2  19       10.16        9.62     45.61 o
  -5   2  19        0.98        9.70     48.58 o
  -4   2  19       10.91       21.18     77.33 o
  -3   2  19        0.71       20.76     77.55 o
  -2   2  19        2.02       15.57     70.60 o
  -1   2  19        1.20      -64.46     42.97 o
  -9   3  19        1.03      126.48     61.24 o
  -8   3  19        4.58       85.24     48.73 o
  -7   3  19        3.47       86.52     48.62 o
  -6   3  19       16.79       25.80     87.54 o
  -4   3  19        2.96       -8.27     13.51 o
  -9   0  20       32.27       60.95     34.36 o
  -8   0  20       60.03       64.54     32.80 o
  -7   0  20        5.14        9.78     12.77 o
  -6   0  20       10.97        8.10     11.91 o
  -5   0  20        0.13      -34.61     31.91 o
  -8   1  20        6.05      -13.13     21.41 o
  -7   1  20        0.55      -18.45     50.98 o
  -6   1  20        0.58       -1.75     30.41 o
 
